# Supplementary material for: Measuring Central and Eastern Europe’s Socio-Economic Development Using Time Lags
Source: Soc Indic Res. 2015 May 26;127:939–57. doi: 10.1007/s11205-015-0991-9 (PMC4891396; doi:10.1007/s11205-015-0991-9)
Supplement: Supplementary file 1 — Supplementary material 1 (XLS 284 kb) [file 11205_2015_991_MOESM1_ESM.xls]

## Sheet: S1 Contents
Measuring Central and Eastern Europe's social development using time lags
Supplementary information file S1
A. Time lag - Employment in agriculture
B. Time lag - GDP per capita
C. Time lag - Infant mortality rate
D. Time lag - Male life expectancy
E. Time lag - Female life expectancy
F. Time lag - Telephone usage
G. Time lag - Passenger car usage

## Sheet: A. Employment in agriculture
	Albania	Belarus	Bosnia and Herzegovina	Bulgaria	Czechoslovakia	Croatia	Czech Republic	Estonia	Hungary	Latvia	Lithuania	Macedonia	Moldova	Poland	Romania	Russia	Serbia with Montenegro	Slovakia	Slovenia	Turkey	USSR	Ukraine	Yugoslavia
Year	Time lag (years)
1920				106.7					55.1
1921					-6.5									99.3									107.2
1922								76.2
1923											105.5
1924
1925										84.3
1926				111.1																	115.6
1927
1928
1929
1930					-7.5				55	84.7					111.1
1931														85.9									112.1
1932
1933
1934				117.7				91.1
1935																				121
1936
1937
1938
1939																							116.1
1940
1941									44.6
1942
1943
1944
1945
1946
1947					29.1
1948
1949
1950					30.5				60.6					72.6							54.7
1951
1952
1953																					48.6		109.6
1954
1955														60.4
1956				79.7											97.1					138.6	50.4
1957																				138.5	51.4
1958																				137.1	49.4
1959																				138.8	48
1960									40.7					54.7						136.4	45.1
1961					16															135.9	41.7		89.2
1962																				134.7
1963									34											133.2	36.2
1964																				131.9	35.4
1965				42.5										50.1						132	32.3
1966															62.4					129.6	33.3
1967					11.3															128.6	32.5
1968									26.9											128.2	31.7
1969																				127.9
1970					8.4				26.1					44.1						119	25
1971														43.9						119	27.9		67.4
1972														43.7						117.3	28.9
1973														42.5						115.4	28.1
1974									26.5					42.4						108.2	27.7
1975				28			7.9		26.5					39.3						106.7	25.6
1976							8.2		26.7					39.3						104.5	28
1977							8.3							39.5	57.2					102.1	27
1978							9		27.8					42.5						101.7	25.8
1979							9.8		28.3					43.7						100.7	26.8
1980	109.7	53		34.3	12.4		10.8	23.2	30.3	29.2	44.9			44.9	45.1	26.8				99.3	29.5	45.9	52.5
1981	110			34.2	12.9		11.7		29.7				67.9	46.1	45.3					99.1	30		51.5
1982	110.5			33.8	13.6		12.3		32.6				68.5	48.1	45.8					96	30.5		49.5
1983	111			33.3	14.2		13		33.7				68.3	48.3	47					95.4	30.7		48.1
1984	111.6			33	14.8		14		34				67.1	48	48					94.8	30.9		47
1985	112.1	52		32.8	15.7		15	27.1	33.7	31.8	43.2		66.3	48.5	48.5	30.3				93.6	31.5	47.5	45.7
1986	111.6	51.3		32.7	16.4		15.9	28.1	32.7	33.2	42.6		66	48.5	49.2	30.8				91.7	31.8	47.3	42.7
1987	112.3	40.3		32.3	17		16.9	28.6	32.5	35.7	41.3		64	48.3	50	31.4				88.9	32.3	33.7	41.7
1988	112.7	39.8		32.6	17.7		17.9	29	32.6	33.8	41.2		62	47.5	50.7	31.1				88.6	32.8	33.3	40.5
1989	113.2	39.3		31.7	17.7		18.7	34.8	31.8	36.8	43.2		63.5	47.7	50.6	31.7				91.6	33.4	33	39.3
1990	113.8	39.2		32.4	18.4		20.4	35.7	31.8	30.4	46.3		62.7	48.5	53.8	24.1				91.5	33.1	35.5	37.4
1991	112.5	39.1		36	18.7	23.4	15.2	35.6	28.6	32.2	45.2		81.9	49.9	56.1	25.6				94.6	32.7	35.6	36.5
1992	111.3	42.7		40.5	18.9		9	33.7	20.2	37.8	48.9		79.1	47.1	63.4	28.3	53.3			88.8	33.2	39.4	36.8
1993	110.8	42.3		43.3	13.2		9.1	30.4	14.8	38	60.9		87.5	49.3	70.7	29.6	51.5	20.3	19	85.3	33.2	40.2	35.6
1994	110.8	42.5		46.3	10.7		6.9	28.6	15.2	38.6	63.1		92.4	47.3	79.1	31.6	50.3	18.3	22.4	89.7	33.3	41.8	35.2
1995	107.7	32.9		48.6	9.8		6.6	19.4	12.7	37.4	66.6			46.3	82.7	32	49.5	16.5	20.3	90.7	33.7	46.1	34.3
1996	107.6	32.8		50.7	9.1	41.7	5.3	19.4	13.7	36.2			89	46.3	78.8	32.2	49	16.7	20.4	91.1	33.9	45.8	33.6
1997	107.5	32.6			9.3	38.2	3.8	19.7	13.1	46			87.7	43.8	85.9	27.3	48.3	18.6	27	87.8	34.2	47.3	34
1998	106.9	32.8			8	37	2.7	20	12	41.2	43		96.7	42	89.4	26.7	47.3	15.4	28	88.5	34.6	49.3	33.4
1999	106.4	33			7	37.7	2.6	17.6	11.9	39.8	44.8		106.5	40.7	94.6	34.8	46.4	12.8	25.5	86.6	34.9	50.5	33
2000	105.7	32.2		32.2	6.8	35	3	12.3	10.6	35.6	44.4		111.7	42.8	97.9	35	45.7	12.9	22.7	77.7	35.4	52.6	31.7
2001	104.1	32		23.7	4.6	37.6	1.3	13.3	9.9	36.9	42		112.9	45	97.3	30.9	45	10.3	24.8	82.8	35.8	48.7	31.7
2002	103.8	32.3		27.9	6.1	38.6	3.1	12.6	10.9	38.2	44.6	55.6	111.1	46.6	84.1	30	44.1	13.3	24.9	77.1	36.3	48.9	30.7
2003	103.1	31.7		30.3	4.4	42	1	12.3	6.6	38.2	45.7	53	97.4	45.3	85.1	29.5	43.8	11	21.2	76	36	49.7	30.2
2004	102.7	32		30	2.8	43.3	1.5	8.3	7.3	36.9	42.2	43	92.2	45.6	74.8	28.2	43	5.8	27.4	67.8	36.9	49.3	29.7
2005	102.6	31.5		25.7	1.2	45	-1	8.6	5.3	34	39.3	50	93.7	45.4	75.4	29.3	42.4	4.9	26.5	61.4	37	49.8	28.4
2006	102	31.3	52.9	23.4	0	40.6	-1.7	7.1	5.9	33.7	37.1	52.1	78.4	43.2	72.6	29.8	42.2	2.8	28.7	59.7	37.5	47	27.5
2007	102.1	31.2	52.5	22.1	0.3	38.8	-2.6	6.9	5.2	30.8	35	48.8	78.2	42.4	71.5	27.7	42.4	3	30.8	59.8	38.1	46	26.1
2008	102.4	30.7	54.9	22.8	-2.6	40.9	-5.5	1.3	5	24.7	25.4	53	75.5	42.3	71.2	26.6	42.3	1.8	27.1	61.2	38.4	45.2	26
2009	101	30.9	57.5	22.1	-2.1	43	-4.2	3.6	7.8	29	30.2		71.5	41.9	72.8	27	42.1	0.5	30.5	63.7	39	45.8	24.9
2010	100.9	30.7	55.3	22.4	-3.5	45.4	-3.5	6	7.7	30.2	30.2		71.1	42	75.7	25.9	41.6	-2.4	30.2	65.7	38.6		23.8
2011	100.6	29.6	56	24.1	-3	47.2	-3.7	8.7	11.4	31.7	29.6	53.7	72.1	42.8	74	26.9	41.4	-3	30.1	67.1	39.2	50	23.3
2012	100.2	29.7	58.8	24	-1.5	45.6	-2	10.8	14.5	30.2	32.2	52.2	70.2	42.8	75.7	26	40.7	-0.4	30	66.7	39.3	52	23.3

## Sheet: B. GDP per capita
	Albania	Belarus	Bosnia and Herzegovina	Bulgaria	Czechoslovakia	Croatia	Czech Republic	Estonia	Hungary	Latvia	Lithuania	Macedonia	Moldova	Poland	Romania	Russia	Serbia with Montenegro	Slovakia	Slovenia	Turkey	USSR	Ukraine	Yugoslavia
Year	Time lag (years)
1920					29.4545				26.0455												116.136		80.5909
1921				108.318	24.3636																118.136		80.5455
1922					29.8636																118.045		80.0909
1923					22.8636															119.045	115.909		78.9545
1924				110.227	17				20											115	103.318		74.8636
1925				99.0455	9.72727				7.81818											112.273	90.2727		71.7727
1926				99.6818	13.6364				13.9545						51.4545					102.864	81.4545		68.5455
1927				102	9.04545				10.2273						53.6818					112.091	78.8636		71.6364
1928				102.364	6.09091				8.36364						56.3636					105.455	74.3636		68.3636
1929	117.182			103.045	5.40909				8.40909					36.9545	62.2273					96.6818	73.7273		67.3182
1930				99	9.40909				10.8182					41.6364	58.5					96.2273	72.0909		70.2727
1931				99.6818	12.1818				14					48	59.2727					93.3182	72.7273		73.5909
1932				106.045	15.7273				17.3182					55.6818	65.4545					100.227	74.4091		85.0909
1933				100.636	21.2273				13.0455					61.2727	63.8636					92.1818	73.3182		84.9091
1934				109	27.1818				14.3636					62.5	65					92.5	67.5909		83.6818
1935				104.545	28.8182				13.2727					62.7273	64.1364					93.2727	56.6818		87.7273
1936				98.5455	21.3182				9.54545					61.9091	65.1818					80	54.5		78.2727
1937				92.9545	18.3182				12.4091					50.3182	71.8182					79.7273	48.8636		79.2273
1938				94.5					10.3182					42.6364	64.6818					76.9091	50.1364		76.3636
1939				85.0909					8.22727											73.8182	49.2727		73.8182
1940				84.7273					14.5											80.8182	52.1818
1941				97.5909					14.4545											90.7727
1942				100.682					11.2273											88.1818
1943				100.545																99.5
1944				111.591																104.773
1945				124.864																119.318
1946									46					124.136						99.2727	60.0909
1947									42.4545					79.4091						97.6364	52.7273		84.6364
1948					17.2273				25.1364					55.2273	108.455					87.5909	45.8636		72.2273
1949					15.3182				24.2273					48.6364						96.2273	37.0909		63.2727
1950	135.864			94.1364	14.9545				23.1364					37.2727	78.0455					89.8636	35.3636		74
1951	130.864			80.8636	15.7727				19.1364					37.8636	74.4545					84.1818	36.6364		72.5909
1952	131.864		148.045	86.3182	14.8636	57.0909			18.2727			70.7727		38.7727	71.1364		95.8182		51.3636	78.2727	32.4091		88.4545
1953	131.136		149.045	79.3182	16.5455	53.9091			19.1818			65.9545		37.8182	65.0909		106.364		47.7727	72.7273	30.5909		83.5909
1954	131.091		150.091	82.1818	16.3636	48.1818			19.5455			65.3636		34	59.7727		107.591		39.9545	78.2273	30.4545		82.3636
1955	129.364		146.818	78.9545	12.2273	35.4091			17.7727			50.4545		31.6818	58.3182		85.8182		32.0909	74.9545	29.0455		68.5
1956	130.045		152.045	80.4545	9.31818	41.9091			21.3182			50.9545		32.3636	57.6364		94.0909		36.2727	75.9545	25.3636		76.9545
1957	124.636		149.091	70.8636	9.31818	31.4545			18.7273			44.1818		32.1818	56.6364		85.0909		31.5909	70.5	26.2727		61.5909
1958	122.864		149.591	64.6364	8.72727	31.8636			14.1818			38.6818		31.9091	53.1364		88.6818		26.7727	71.0455	24.3182		61.5455
1959	118.5		143.909	62.5455	8.90909	27.4545			12.3182			39		32.1818	49.5909		83		25.2273	71.7727	27.1818		49.5455
1960	115.5		137.955	57.8636	8.77273	25.4091			12.3182			35.8182		30.3636	48.2727		73.7727		21.9091	72.9091	25.5		47.2727
1961	116.091		138.091	50.7273	8.86364	23.3636			12			36.6818		27.5909	47.5909		64.1364		16.8182	74.0455	25.7727		46.5909
1962	114.136		139.955	48.9545	9.72727	23.9091			12.3182			37.2273		30.4091	47.3636		65.5455		15	71.2727	25.3636		42.8182
1963	111.955		132.545	48.5909	11.3182	16.3182			12.5909			29.5909		29.0455	40.0909		57.8182		13.7273	67.5909	28.3182		38.7273
1964	107.818		128.864	41.5909	11.2727	15.0909			12.1364			17.2727		29.4091	39.6818		48.8636		12.8182	67.5455	22.1818		34.3636
1965	105.636		125.591	40.7727	11.4545	15.8636			13			26.7273		28.3636	38.3636		45.6364		13.9091	68.5455	21.0909		35.0455
1966	104.864		121.318	39.1818	11.1364	15.7727			12.7273			21.8636		27.6364	32.5909		42.8636		14	62.3636	19.2273		32.3182
1967	103.091		123.636	36.4545	10.5909	15.9091			11.8636			20.1364		24.3636	32.5909		43.6364		14.5	61.9545	19.5		33.0455
1968	100.909		122.682	37.1364	9.86364	16.3182			12.5455			20.5909		22.5	33.6818		43.7727		13.6364	56.6818	19.0455		33.5
1969	99.5909		117.045	35.5909	10.1364	15.4545			12.4091			19.4545		25	34.3182		41.4091		11.5909	56.8636	20		31.1818
1970	96.6364		113.5	35.5455	10.7727	14.0909			13.9545			19		23.0455	35.0455		38.1818		9.90909	56.9091	19.8182		27.5455
1971	95		110.318	36.0455	10.9545	12.0909			13.1818			19		22.4091	28.0909		37.2727		8.63636	51.7273	20.6818		24.3182
1972	92.8182		108.591	34.8182	10.9545	12.5455			13.1818			19.0909		22.1364	25.1364		37.5		8.86364	49.5909	21.7273		24.5455
1973	86.8182	43.3182	108.136	34.7273	10.8182	12.6364		25.7727	13.0455	13.5455	14.1818	18.6818	59.9091	21.8182	25.5909	12.9545	38.5455		7.77273	49.6364	21	25.5455	24.4545
1974	87.6818		102.455	31.5909	11.3182	11.2273			13.5			18.2273		21.8182	25.4091		37.5		5.95455	49.2273	21.6818		24.0909
1975	88.5		101.591	28.2727	11.8636	11.7273			13.7273			17.6364		21.9091	25.8182		37.4545		5.59091	47.9091	22.8182		24.6364
1976	89.4091		102.5	28.5909	12.7727	10.9091			15			17.1818		22.4091	25.8636		37.2727		6.09091	44.4091	22.9091		24.8182
1977	90.0909		97.9545	29.9091	11.9545	9.81818			14.2727			16.9545		23.0455	26.7727		30.3182		4.54545	44.8636	23.4091		24.2273
1978	91.0455		91.5455	30.5	12.8636	8.59091			14.8636			15.6818		22.9545	27.0455		30.5		3.09091	44.5909	23.5455		23.1818
1979	92		85.8636	30.4545	13.7273	7.59091			15.8636			15.6364		25.0909	27.8182		31.5		1.77273	47.4091	25.3182		22
1980	92.9091	45.2727	85.5455	32.5	14.2727	11.5455		30.8636	16.7727	17.5	20	29.6818	60.7727	27.0909	28.8182	17.6364	28.7727		2.77273	50.0455	26.4545	30.7273	22.5455
1981	93.7727	44.3636	85	32.5	15.5	12.5455		31.2273	17.6364	18.2273	19.9091	30.6364	58.0455	29.7727	29.9091	18.2273	30.6364		4.31818	50.0909	27.4545	31.1364	22.8636
1982	93.8636	43.9091	85.5455	33	16.1364	13.7273		31.7727	16.8636	18.8636	19.6364	31.1818	57.7727	30.9091	31	18.8636	31.0455		6	50.1364	27.6364	31.7727	24.1818
1983	94.3182	40.3182	86.8182	34.4545	16.5455	15.2727		32	18	19.7273	20.5	32.8182	57.4545	31.1364	32.5909	18.7273	32.8182		7.18182	49.6818	27.9545	31.8182	25.7273
1984	93.2727	40.0909	87.5455	34.8636	16.8636	15.7273		32.8182	18.4545	19.5	21.3636	33.0909	57.9091	31.5455	32.7727	19.0455	33.5909		7.72727	49.9545	28.9091	32.4091	26.5909
1985	92.2727	41	88.4091	36.4545	17.8182	16.7727	16.3182	33.8182	19.9091	21.8636	23.5909	34.6818	64.7727	32.5455	33.7727	19.9091	34.5909	26.5455	8.68182	50.4545	29.9091	33.7727	27.5909
1986	92.9545	40.5	87.9091	36.9545	18.2727	16.9545	16.5909	34.5455	20.4545	22	23.5909	34	61.8636	32.9091	34.4091	20.6818	34.8182	26.5455	8.77273	49.3636	29.5909	34.7273	27.1818
1987	93.6364	40.3182	90.3182	37.9545	19	18.0909	17.2727	35.4091	21.0909	23.7273	24.3182	35.5455	63.3636	34.4545	35.8182	21.5909	36.8182	27.0455	10.4091	45.2273	30.4091	34.9545	28.8636
1988	94.4091	42.5	92.7727	39	19.5455	19.5455	17.8182	35.2727	20.8636	22.9545	22.9545	37.0455	64.5455	34.9545	36.9091	21.8636	38.7273	27.6818	12.7273	45.3636	30.7727	35.8182	30.9545
1989	95.0455	41.2273	93.3636	40.4545	20.4545	20.8636	16.9091	34.1818	22.5455	22.5455	24.5	37.8182	63.7727	36.4545	38.8182	22.4545	39.8182	28.5909	14.4545	47.1364	31.5909	35.9091	31.7727
1990	95.8182	43.0455	103.773	46.2727	22.1364	24.3636	18.5	37.9545	25.5909	23.4091	27.3636	40.9545	66.4091	39.8182	42.5	24.5909	43.1364	30.2727	18.5455	43.3182	33.9545	38	36.6364
1991	126.182	44.3182	117.591	53.1818	27.8636	32.7727	23.5909	41.1364	30.6364	28.3182	30.5	43.6818	79.6818	42.0455	53.8636	27.7727	40.6364	37.3182	22.8636	45.5	37.4545	41.0909	40.8636
1992	129.682	53.9545	143.682	57.0909	29.2273	38.4091	24.8182	45.1364	32.5455	41	39.6818	49.2727	112.955	42.8636	58.1818	33.0909	55.5455	40.0909	25.8182	44.7273	42.2273	44.5	49.2273
1993	122.864	58.4091	168.227	57.9545	30.2273	41.6818	25.8182	50.2727	33.5455	44.0455	44.0455	56.3636	114.591	43.1364	58.6818	37.6818	78.3636	39.4545	25.8182	44.0455	45.5909	55.2727	58.9545
1994	119.636	64.3636	163.227	56.8636	30.6364	41.1818	25.8636	51.2727	33.6364	44.4545	48.5455	59.0455	148.182	43	59.0455	42.8182	74.6818	38.3636	25.2727	47.1364	56.3182	68.5	59.1818
1995	108.091	70.8636	159.727	56.7273	29.3636	39.9091	25	47.7727	34.1364	45.2273	47.5909	60.5	150.045	42.7273	56.7273	44.7727	71.5909	36.1818	23.8182	46.5	60.0909	75.6364	57.3182
1996	102.045	71.1364	122	61.3182	28.8636	38.3182	24.3636	46.9545	34.9091	45.0909	47.0455	61.4091	155.455	41.6364	53.2727	46.3182	71.0909	35.6364	23.3636	46.7273	61.5909	83.9545	52.0455
1997	116.773	65.4091	97.5455	62.3182	29.5909	37.0909	25.5	45.7727	34.6364	43.9091	46.7727	62.3182	154	40.1818	58.9091	47.0909	67.3636	34.8636	22.7273	46.6818	62.3182	85.6364	48.4545
1998	107.227	63.4091	85.0455	60.4545	30.1364	37.5	26.5455	44.6364	34.8636	42.5455	46	61.6364	162.455	39.1818	60.4091	49	67.1818	35.1818	22.3636	46.8182	63.5909	87.5	48.6364
1999	99.7727	62.5455	79.7273	60.7273	30.8636	38.6364	26.8182	45.4545	34.3636	42.0455	47.3182	61.2273	165.227	39.0455	61.4545	48.8182	79.4091	36.1818	21.5909	48.9545	63.7727	87.6818	50
2000	94.1818	61.6818	80	56	31.0909	38.2273	26.6364	42.6364	34.2727	40.9091	47.2727	58.1818	161.364	38.6364	61.9091	47.6818	76.4091	36.8636	21.0909	48.8182	58.1364	86.7727	50.2273
2001	87.9091	57.3182	77.8636	53.7727	31.0909	38.4091	26.5	41.3182	33.8636	39.2727	46.0455	63.8182	156.864	39.0909	57.3182	47.0455	75.0455	36.3636	20.6364	51.4545	55.5	77.8636	50.6364
2002	86.3636	55.1364	77.7273	53.0909	31.0909	38.7727	26.2727	39.8636	33.5455	38.6364	44.5455	64.4091	150.455	39.6818	55.1364	46.0909	74.5	36.2727	19.5455	51.7273	54.3636	77.2273	50.7727
2003	79.6364	54.0455	77.4545	53.1364	30.6818	37.6818	26	38.5909	33.0909	36.6364	42.3182	64.7273	142.773	39.8636	54.5	44.0455	73.0455	35.7273	18.9091	51.8182	53.4545	72.3182	50.9545
2004	78.7727	52.8182	74.9545	52.7727	30.2727	37.5455	25.5	37.5455	32.4545	34.7273	41	61.2727	138.273	38.9091	53.9091	42.6818	69.9545	35.2727	17.8182	51.0455	52.8182	69.0455	50.6364
2005	75.4091	51.6364	74.1364	51.8182	28.9091	37.2727	22.7727	35.6364	31.7273	31.7273	39.3636	59.5	131.591	39.0909	53.9091	41.9545	69.7727	33.8182	16.6818	49.7727	52.0909	67.8636	49.9091
2006	74.1364	48.7273	72.2727	50.2727	27.3636	36.7273	20.2273	32.7273	31.5909	28.7727	37.8636	58.5909	128	37.9091	53.2273	40.2727	67.9545	32.2727	15.4545	48.6364	50.2727	63.2727	48.6364
2007	72.5455	46.9545	72.0909	48.1818	24.5455	35.8182	18.5	31.0909	32.5455	25.5909	35.5909	58	126.409	37	52.0455	38.7273	63.0909	29.5	13.4545	48.1818	48	59.7273	47.8636
2008	70.4091	45.0909	70.2727	47.5	23.4545	36.2273	18.1818	33.5455	33.0909	27.4545	35.3182	58.1818	115.227	35.9091	50.2273	38	60.7273	28.1364	12.3636	49.5	47.5455	60.0455	47.6364
2009	70.2727	45.9545	72.3636	49.8182	24.1818	39.7273	21.0909	39.7273	36.3636	35.7273	41.8636	59.4545	122.409	36.1818	53.8636	41.5	62.3182	31.4545	17.4545	53.2727	50.0909	70.7273	49.5455
2010	67.2727	44.4545	73.3636	50.3636	23.2727	41.5455	21	39.5909	36.8182	36.9091	42.3182	59.8636	116	36.1818	55.1818	41.2727	62.9091	30.9091	17.2273	51.1818	49.9091	67.2727	50.3636
2011	66.9545	43.6818	73.7727	50.7273	23.3182	42.5455	20.6364	37.0909	37.6364	36.0909	41.2273	60.6364	113.273	35.2727	55.3636	40.9091	63.5455	29.8182	18	50.3636	49.0455	64.1818	51.0909
2012	66.5	44	74.8636	51.3636	23.6364	43.9545	22.0455	36.2727	38.7727	34.9545	40.8182	61.6818	114.273	35.6818	56.0455	40.5	64.7727	30.1364	19.8636	50.7273	49.2727	65.0455	52.5455

## Sheet: C. Infant mortality rate
	Albania	Belarus	Bosnia and Herzegovina	Bulgaria	Czechoslovakia	Croatia	Czech Republic	Estonia	Hungary	Latvia	Lithuania	Macedonia	Moldova	Poland	Romania	Russia	Serbia with Montenegro	Slovakia	Slovenia	Turkey	USSR	Ukraine	Yugoslavia
Year	Time lag (years)
1920				14.0435	35.1304		29.913		46.7826						68.087
1921				40.3043	33.0435		29.5652		47.7826						61.4348
1922				21.2609	30.3478		25.8696		50.913	-5.52174					56.2174
1923				30.4783	18.8696		13.6087	2.6087	43.0435	-6.04348					57.5217
1924				22.1304	21.6087		16.6522	0.217391	50.7826	0.391304	34.4348				56.3043						72.1304
1925				23.8261	21.6087		15.1304	0.521739	34.2174	4.34783	40.4783				51.6522						74.4783		20.3913
1926				15.3913	25.2174		18.3043	2.3913	34.5652	-2.86957	22.6087				53.2609						52.7826		20.6522
1927				36.2174	30.1739		20.9565	9.78261	48.4783	1	25.1739			25.1739	63.3478						72.1304		33.6522
1928				25.2174	23.8261		18.0435	6.69565	41.6087	2.78261	24.6522			23.5217	48.0435						36.5652		25.3478
1929				29.3913	23.6522		19.087	8.3913	44.4783	7.30435	42.5217			26.2174	57.4348								25.6522
1930				23.3913	21.4348		16.3478	6.65217	28.8696	2.3913	29.2174			24.4348	43.5217						42.0435		28.8696
1931			36.3478	31.4348	21.1304	64.3913	14.1304	8.47826	37.2174	2.95652	27.0435	44.5217		25.6957	46.4783				24.3913				38.1304
1932				29.8696	22.1304		14.6522	7.34783	52.0435	4.34783	40.5652			26.913	53.0435				24.2174				40.5652
1933	26.9565			28.5652	19.2609		14.8696	7.73913	25.3043	0.0869565	18.3478			22.7391	46								26.4783
1934	13.2174			24.1304	20.2174		14.5217	8.08696	31	9.30435	42.3478			27.9565	52.8696								31.913
1935	11.7391			34.2174	19.7391		14.3478	8.3913	33.8696	4.3913	21.2609			24.5652	61.6522								30.2609
1936	16.4783			30.8696	20.7391		14.6087	9.34783	29.4783	5.52174	25.7391			29.9565	49.087								28.5652
1937				34.3478	21.1739		14.0435	10.6087	26.8696	8.73913	21.4348			29.3043	52.0435								30.9565
1938	7.3913			33.087	19		12.8261	6.56522	27.6087	1.43478	20.8261			31.6522	56.8696								32.0435
1939				31.913	15.3478		9.78261	8.52174	24.1739	3.6087	24.3913				52.5217						45.6522		28.9565
1940				31.7826	16.2609		9.26087	10.1304	29.7391						62.087
1941				27.5217	17.7391		12.2174		24.6957						49.3478
1942				31.4348	22.7826		14.913	16.2174	31.8696						57.1304
1943				32.4348	23.1304		16.7391		26.6957						63.0435
1944				27.7391	23.2174		18.5217								50.2174
1945				37.0435	34.7391		29.3913	29.913	53.4348						66.9565
1946				31.2174	22.7826		18	18.4783	27.4348	18				28.6957	51.6087
1947				34.4783	17.7826		11.7826	30.1739	21.8261	23.913				27.2174	75.913
1948				29.8696	16.5217		10.7826	16.6087	19.5217	13.1304				26.7826	39.5652
1949				30.3478	15.6957		9.43478	15.6957	20.2609	17.2174				25.7391									23.6957
1950	45.7391	31.4348	90.4348	24.3043	14.8261	25.913	10.087	16.3043	19.2174	12.2609	37.5217	43.6957	19.6522	27.7826	20.8696	33.6522	33.9565	24.9565	-11.913	98.087	31.7826	22.3478	39.7391
1951	46.1739	28.3913	85.2174	23.913	13.8696	25.9565	8.13043	15.5652	19.5217	13.1304	36.2174	43	20.2174	32.7826	22.1739	32.4348	34.1739	25.6957	-11.5652	99.087	29.6522	22.6522	39.4783
1952	45.6957	25.9565	79.2609	24.2609	8.43478	24.7826	3.08696	12.1304	14.2609	7.21739	30.6957	42.6522	19.6957	24.4348	23.6087	27.6522	33.913	15.3043	-11.6957	99.1304	26.9565	18.6957	39.4783
1953	44.7391	23.8696	70.3913	23.8696	4.13043	24.9565	-1.3913	8.17391	15.4348	5	27.3043	40.8696	19.2174	23.5217	24.6087	25.087	34.4348	12	-11.6957	97.8261	25.3478	16.3043	37.5217
1954	44.6522	20.2609	63.2174	22.8261	0.73913	24	-3	7.26087	12.6087	5.56522	25.5217	41.1304	18.7826	22.2174	25.0435	22.9565	33.8261	8.13043	-11.6957	94.4348	24	14.4348	35.913
1955	44.4783	17.8696	57.6087	20.1304	0	22.6957	-3.86957	9.52174	13.0435	4.47826	21.6957	39.3913	18.5217	21.6957	25.5217	19.5652	32.3913	5.86957	-11.8261	93.6957	21.6522	13.0435	34.8261
1956	43.6087	16.1304	51.087	19.1739	0	20.8261	-5.04348	5.21739	13.7391	0.913043	19.3043	37.913	18.8696	18.4783	25.2174	17.7391	32.6957	5.13043	-11.9565	91.0435	20.5217	11.5652	32.7826
1957	44	14.8261	47.8261	17.7826	1.78261	19.8696	-4.56522	5.3913	16.1739	1.52174	17.4348	37.1304	19.2609	21.7826	23.6522	16	32.6522	8.91304	-11.6522	90.3913	19.6087	9.86957	32.5652
1958	41.6522	13.5652	45.5217	16.913	0.304348	19.2609	-4.47826	6.52174	15.3913	0.304348	16.6522	35.3913	19.2174	20.6957	22.6087	14.6087	32.6957	4.6087	-11.9565	87.6957	18.4348	8.65217	30.913
1959	40.7826	12	42.913	15.4348	-2.04348	18.6522	-7.26087	3.13043	14.1739	2.43478	15.4348	34.913	19.2174	21.6522	21.6957	13.4348	31.7826	3.56522	-11.6957	86.5652	18.1739	7.3913	31.087
1960	38.6522	11.1304	36.6522	11.1739	-3.34783	22.3478	-7.30435	3.69565	12.3913	0.0869565	6.82609	40.2174	19.6957	16.3043	23.3913	11.9565	32.3478	1.82609	5.6087	86.3043	18.5652	6.56522	30.913
1961	37.6087	10.3478	33.7826	7.78261	-3.17391	20.1739	-7.56522	2.34783	11.6522	-1.69565	6.78261	39.6522	19.9565	16.4783	22.9565	11	32.7826	2.17391	3.47826	82.6087	18.6522	5.91304	30.2174
1962	36.3478	8.91304	34	8.69565	-1.91304	19.8261	-4.26087	0.434783	14.3913	-0.695652	8.26087	52.3478	19.913	17.5652	19.7391	10.6522	32.5217	0.652174	4.82609	77.0435	19.1304	6.08696	28.3478
1963	35.4783	8.78261	35	8.86957	-1.86957	19.6087	-4.95652	2.13043	12.6957	1.95652	8.6087	39.7826	20.2609	17.1304	19.3913	9.82609	31.8696	2.3913	5.65217	75.1304	19.4348	5.3913	27.7826
1964	35.7391	8.65217	33.3478	8.65217	-1.82609	19.5652	-4.73913	2.65217	12.3478	-1.04348	6.82609	45.4348	20.4348	17	16.8696	10.1304	30.2609	2.69565	5.26087	74.5217	20.1739	4.86957	27.087
1965	34.6522	8.17391	33.5217	8.34783	3.73913	18.2609	1.91304	-2.17391	12.2174	-3.82609	3.08696	40.8696	20.5652	14.9565	15.6522	10.087	29.7826	6.78261	7.56522	73.4348	20.5652	4.47826	27.1304
1966	33.7826	7.52174	29.3043	10.5217	2.91304	15.3478	0.869565	-1.30435	12.9565	-5.82609	2.47826	38.7826	20.5217	14.6522	17.913	10.5652	28.913	6.08696	5.13043	72	21.1739	3.86957	26.2174
1967	32.087	6.65217	29.8696	11.6522	3.34783	16.2609	1.6087	-1.34783	13.5217	-4.69565	0.565217	39.6957	21.087	15.6522	18.913	10.8261	28.9565	5.6087	6.82609	71.8696	21.4348	4	26
1968	31.3043	6.13043	29.7391	9.3913	3.34783	17.0435	2.69565	-2.04348	14	-0.391304	0.695652	38.5217	20.8696	14.2609	25.8261	10.8261	28.1304	4.47826	8.34783	70	21.2609	4.26087	25.7391
1969	31.3478	5.82609	29.3043	12.1304	5.43478	15.7391	3.82609	-3.30435	14.8696	-1.73913	2.73913	40.5217	21.0435	15.7391	25.3043	10.9565	27.7826	7.82609	7.78261	66.6087	22	4.17391	25.3913
1970	30.4348	5.73913	31.8261	10.7391	5.13043	15.087	2.82609	-1.13043	16.0435	-1.13043	1.78261	39.6522	21.913	16.4783	23.0435	11.1739	27.2609	8.86957	7.56522	66.4348	22.3913	4.3913	25.1739
1971	30.1739	5.82609	27.3043	9.13043	5.6087	13.3043	3.82609	-0.391304	16.6087	-2.30435	-3.34783	37.6957	22.913	15.6957	20.6522	11.7391	26.5652	8.52174	9.65217	66.2174	22.913	5.08696	24
1972	29.8261	6.17391	24.8696	11.3913	6.47826	12.8696	4.21739	-0.913043	16.6957	-0.782609	0.826087	35.7391	23.913	16.5217	20.3478	12	26.4348	10.6522	5.69565	65.6957	23.5652	6.08696	23.913
1973	29.6087	7.08696	27.3913	12.3913	7.13043	12.3913	5.21739	0.130435	17.913	0.130435	3.26087	33.5217	24.913	15.7826	19.8261	13	25.8261	11.1304	7.08696	64.5652	24.3478	7.13043	23.4348
1974	29.5652	8.08696	23.6957	12.6522	7.34783	12.4348	5.43478	3.08696	19.087	4.21739	5.47826	34.4348	25.913	15	19.6087	14.3478	25.5217	10.087	5.13043	64.5652	25.2609	8.47826	23.2609
1975	29.4348	9.17391	24.6957	11.2609	8.56522	11.1739	6.47826	5	19.6522	7.82609	7	35.1304	26.913	17	20.5217	15.7826	25.2174	11.8261	3.52174	62.8696	26.1739	9.95652	22.913
1976	29	10.3913	23.1304	12.6522	9.69565	11.4348	7.26087	4.6087	18.7826	8.73913	6	34.6087	27.913	17.1739	20	17	25.4348	13.5652	7.47826	63.3478	27.1304	11.2174	22.8261
1977	29.3913	11.4783	22.6087	14.1304	9.04348	11.3913	7.65217	5.6087	16.3913	7.04348	5.26087	35.2609	28.3913	18.5217	20.6957	18.2609	25.5217	11.3913	5.69565	61.3913	28.1304	12.7391	23.3043
1978	29.913	12.3913	23.6087	13.1304	8.69565	11.6087	6.21739	5.34783	15.5217	7.86957	8	33.5652	28.913	18	21.0435	19.3478	25.5652	12.8261	5.56522	59.7826	28.9565	13.4348	23.6087
1979	30.3478	13.1739	23.3478	11.087	7.86957	10.3043	5.69565	9.04348	16.1304	9.04348	6.86957	33.3913	28.9565	17.6522	23.087	20.2609	25.8261	12.6087	5.34783	57.6957	29.6522	14.1304	23.9565
1980	30.913	13.6957	24.087	12.8261	10.0435	13.4348	7.95652	8.21739	16.3043	6.21739	5.08696	35.5652	29.0435	18.6522	22.2174	20.8696	26.5217	13.6087	6.21739	56.6957	29.9565	14.8261	24.6522
1981	31.4783	14.3478	23.9565	12.087	8.95652	12.087	7.34783	9.08696	14.5652	7.91304	8.34783	35.4348	28.5652	18.8261	22.8261	21.3478	26.8696	12.3043	4.08696	55.6957	30.6957	15.087	25.1304
1982	31.2609	14.5217	20.6957	12	9.13043	12.0435	7.91304	10.2609	14.6957	6.17391	7.91304	34.4783	28.5217	19.6957	23.1739	21.6522	27.087	11.6522	6.30435	54.4783	31.4783	15.3478	25.0435
1983	32.1304	14.3043	22.3913	10.3478	9.52174	13.6522	8.08696	10.0435	14.1304	9.69565	7.17391	35.8696	28.7826	19.3043	20.0435	21.9565	27.5652	11.6087	7.17391	54.8696	32.1304	15.087	24.8261
1984	34.4783	14.2174	22.8696	11.0435	10.2174	11.9565	8.43478	7.65217	17.1739	6.69565	7.47826	34.8696	28.913	20.087	20.5652	22.4348	27.1304	12.3478	8.17391	53.6522	32.3913	15.3043	24.087
1985	34.6957	14.6522	21.6957	11.3478	9.30435	12.5652	7.17391	9.43478	18.1739	7.82609	9.73913	35	29.6522	19.9565	23.6957	22.8261	26.3913	12.1739	7.82609	53.2174	33.2174	15.6522	23.4348
1986	35.1739	14.3043	20.8261	11.3478	9.47826	12.5217	7.52174	12.6957	17.1304	8.56522	6.52174	36.2174	30.3478	19.7391	22.3043	23.4348	25.1304	11.913	7.08696	51.087	33.8261	16.0435	22.6522
1987	35.3913	14.6957	19.7391	12.3478	9.69565	11.3043	8.13043	13.913	15.3043	7.13043	8.52174	36.4783	31	20.7391	28.9565	23.913	23.913	11.7391	6.65217	50.7391	34.5652	16.6522	21.9565
1988	35.5217	15.1304	18.2174	11.6522	9.08696	11.087	7.30435	9.65217	14.6957	7.30435	8.52174	36.2174	31.4348	20.087	26.6522	24.5652	22.8261	11.4783	5.6087	50.6957	35.5217	16.8696	21.5217
1989	35.7826	15.6957	17.4348	14.087	9.13043	9.78261	6.6087	14.6522	15.5217	9.13043	7.78261	35.4783	32.1739	20.2609	29	25.2609	21.8261	12.5217	1.65217	50.2174	36.5217	17.4348	21
1990	36.4783	16.4348	17.1304	15.6522	10.1304	8.78261	9.04348	11.5217	15.6522	13.6522	7.91304	34.087	32.9565	21.4348	30	25.8261	21.1304	11.1304	4	50	37.5652	18.3043	20.6522
1991	36.8696	17.3478	16.9565	18.9565	11.4783	10.6522	9.21739	14.4783	17.4783	17.5217	16.087	32.3913	33.6087	21	26.8261	26.4348	20.7826	14.3043	3.69565	49.6522	38.5217	19.2609	20.6522
1992	37.3913	18.2174	17.0435	18.6957	11.1739	12.5217	9.47826	18.5217	16.4348	20.6957	19.1739	35.1739	34.1739	20.3043	28.4783	27.1304	20.4348	14.2174	7.30435	49.1739	39.8261	20.2174	20.2609
1993	37.7391	19.2174	16.5217	19.4348	9.17391	10.4783	7.3913	19.4783	15.1739	20.1304	19.5217	30.3043	34.7826	20.0435	29.4783	27.9565	20.9565	11.5217	1.08696	48.5652	40.6522	21.2174	20.3478
1994	38.5652	20.2174	16.5652	21.1739	10.087	11.913	5.95652	19.087	14.4783	20.5217	18.7391	29.7391	35	19.9565	31.0435	28.8696	21.5652	13.8261	1.43478	48.087	41.2174	22.087	20.6957
1995	38.6957	21.2174	16.3043	20.6522	10.4783	10.3043	6.34783	20.6957	13.7826	25.6957	17.1739	30.8261	35.087	18.6522	29.087	29.6087	22.2609	14.3043	-1.91304	46.8261	41.8696	22.9565	20.913
1996	38.9565	18.2174	16.4783	22.4783	7.34783	8.26087	0.826087	14.3913	15.1739	22.6957	13.7826	23.2609	29.3478	17.4348	31.2174	30.1739	23.1304	13.913	-5.86957	45.0435	42.7391	21.087	21.0435
1997	38.9565	19.2174	16.0435	25.6087	5.69565	9.69565	1.30435	14.6087	14.4783	23.2174	15.0435	23.5217	29.087	14.913	31.9565	30.6957	23.913	11.6957	-1.56522	44.2174	43	21.7391	20.6522
1998	38.8696	17.8261	15.7826	23.087	5.6087	10.6957	-0.391304	14.2174	14.6957	23.913	14.1739	25.1739	27.6522	14.2609	31.3478	31.3478	24.5217	13	-0.391304	44.3043	43.4783	20.6957	20.8261
1999	38.6522	19.2609	15.1739	24.2174	3.86957	10.3478	-3.21739	15.4783	12.8696	19.1304	13.6957	24.6957	29.1739	14.3043	29.2174	31.087	25.3478	12.4348	-3.6087	43.913	43.6522	21.8261	21.1739
2000	38.6087	16.1739	15	23.4783	4.04348	10.3913	-5.78261	13.8696	16.087	18.0435	14.5217	20.8696	30.0435	12.4783	30.2174	31.087	25.9565	14.5217	-0.956522	41.9565	44.3478	21.1304	21.3043
2001	38.1304	16.7826	14.8696	26.087	-0.73913	12.3478	-5.56522	16	13.4783	20.3043	13.2609	22.087	28.2609	12.3478	31.0435	30.6522	26.3478	7.30435	-4.17391	42	44.2609	21.2609	21.7826
2002	38.1739	13.6522	14.2609	25.4783	4	10.6957	-3.6087	5.34783	11.8261	18.9565	14.4783	19.913	27.6522	12.6957	30.3043	29.6957	26.7391	13	-6.30435	41.8261	44.2174	20.0435	22.2609
2003	37.8261	14.3478	14.8696	24.5217	4.47826	9.65217	-4.30435	11.6957	13.3043	19.2174	11.3043	23.1304	28.0435	11.6957	30.6957	29.4348	27.1304	14.8696	-3.56522	41.6957	44.2609	19.2609	22.6522
2004	37.5217	12.3043	15.6522	24.5217	2.52174	9.47826	-5.56522	11.0435	11.6087	20.1739	16.4783	27.3043	25.3043	12.1739	31.8696	29.0435	27.5217	12.1739	-5.56522	41.6957	43.6522	20.2174	23.0435
2005	37.087	14.2174	16.3478	23.2174	2.78261	8.34783	-7.43478	7	11.3043	16.3478	14.2174	27.5652	26.6522	12.0435	30.913	28.087	28.087	14.8261	-0.434783	41.6957	43.6522	22.6087	23.3913
2006	37.087	11.4783	17	22.6957	2.47826	6.78261	-6.95652	2.47826	9.34783	16.3913	15.8261	26.4783	26.8696	10.6087	30.1739	27.3043	28.5652	13.6087	-6.26087	41.8261	44.1304	22.4783	23.913
2007	36.8696	7.78261	17.6957	23.087	1.69565	10.0435	-8.3913	6.82609	11.3043	21.3913	13.6522	25.0435	27.1304	11.6087	28.1304	27.1304	29.1739	12.4783	-11.5217	34.8696	44.4348	26.3043	24.4783
2008	36.4348	5.13043	17.8261	22.5217	0.217391	5.13043	-9.82609	7.82609	11.0435	15.6087	10.4783	24.6957	29.3043	11.0435	27.3043	26.5217	29.3043	12.3043	-16.8261	35.0435	45.1304	25.4783	24.4783
2009	36.8696	6.78261	17.087	24.4783	1.21739	10.2609	-8.6087	-0.652174	9.52174	20	12.0435	29.7826	30.3043	12.0435	26.7826	26.7826	29.8696	12.3478	-16.087	32.6522	45.6957	25.2174	25.1739
2010	37.0435	3.69565	17.4348	26.2174	0.73913	6.47826	-10.3043	-3.21739	11.2609	13.0435	9.65217	21	30.8696	9.65217	26.9565	26.9565	27.913	13.3478	-12.913	31.4348	46.2609	26.087	25.4783
2011	37.4783	2.82609	15.7391	25.3913	-0.478261	8.78261	-9.47826	-12.0435	9.78261	18.6087	9.26087	22	30.3043	8.78261	27.2174	27.4783	28.6087	9.78261	-6.91304	31.7826	47.3043	26.4783	26
2012	37.913	-1.21739	15.6957	23.6522	2.43478	1.65217	-9.56522	1.65217	10.7826	18.6522	4.69565	28.9565	29.913	9.3913	27.4783	28.2609	28.9565	15.6957	-30.1739	32.5217	48.1739	25.8696	26.3913

## Sheet: D. Male life expectancy
	Albania	Belarus	Bosnia and Herzegovina	Bulgaria	Czechoslovakia	Croatia	Czech Republic	Estonia	Hungary	Latvia	Lithuania	Macedonia	Moldova	Poland	Romania	Russia	Serbia with Montenegro	Slovakia	Slovenia	Turkey	USSR	Ukraine	Yugoslavia
Year	Time lag (years)
1920							6.17391
1921					7.47826		1.34783		31.913									20.1739
1922							1.08696
1923							-4.43478	5.47826
1924							-1.26087
1925							-2.52174
1926							-1.34783				8.34783
1927				18.6087			2.04348							16.3043							33.9565	21.4783
1928							0.391304
1929							2.04348
1930							2.78261
1931					7.3913		2.6087		14.8696	2.69565				16.3478				12.5652
1932							3.47826								44.8261				12.7391				12.7391
1933							3	7.69565
1934							2.6087
1935							4			5.6087
1936							4.30435
1937					9.08696		4.69565											13.4783
1938	62.2174						6.21739
1939							6.43478														35.2609
1940							6.6087
1941							8.13043		12.0435
1942							10
1943							9.34783
1944							10.1304
1945							18.3478
1946							7.13043
1947				18.2174			5.26087
1948				17.5652			4.43478							15.3913
1949				14.9565			5.43478		9.34783
1950	20.6087	19.2174	23.6087	9.82609	6.43478	10.913	5.3913	19.6087	9.78261	17.7826	19.6522	20.6087	19.6087	16.2609	10.2174	23.6087	15.0435	10.7826	6.17391	66.087	21.3478	16.6522	15.913
1951	21.3913	18.7826	23.8261	11.5217	6.65217	11.8261	4.69565	20.0435	10.087	17.087	20.0435	21.0435	20.5652	19.913	11.3478	23.5217	15.8696	11.7391	6.65217	66.8261	21.7391	16.4348	16.4348
1952	21.6522	17.0435	23.3478	13.6522	5.6087	12.4783	1.04348	17.913	8.43478	15.6522	17.8261	21.2174	21.087	15.6522	12.3913	22.6087	15.7826	7.91304	6.47826	67.6087	21.5652	14.1304	16.8696
1953	22.1739	14.087	23.6087	8.04348	4.04348	13.1739	0	15.5217	9.21739	13.7826	14.6087	20.913	21.3478	12.913	13.3043	22.087	15.3913	5.69565	5.86957	67.5217	19.8696	13.1739	15.5217
1954	21.7826	13.8261	23.6522	8.6087	2.86957	13.6957	0.130435	14.6522	6.17391	13.087	13.913	20.2174	21.3913	13.7826	13.913	20.087	15.2609	3.47826	5.47826	67.9565	19.0435	12	15.2609
1955	21	12.4783	24.087	8.6087	1.95652	13.6522	-2	13.8261	4.04348	11.8696	12.8696	20.0435	21.2609	12.6957	14.087	18.8696	15.7826	1.95652	5.26087	66.4348	17.1739	11.3043	15.7826
1956	20.9565	11.6522	22.8261	8.47826	1.30435	14	-2.73913	12.8696	8.30435	11.6522	11.6522	19.6522	21.9565	11.3913	14.0435	16.8261	16.3913	1.56522	5.3913	66.6957	16.7826	10.4783	16.3478
1957	18.6522	10.8696	22.8261	5.78261	0.173913	13.9565	-0.173913	12.6522	7.86957	10.6087	10.6957	18.2609	22.087	13.8696	13.6957	16.8261	16.8261	5.69565	5.43478	65.6087	16.7826	8.69565	16.7826
1958	18.3913	9.69565	22.7826	-0.913043	-0.478261	14.4348	-3.04348	12.4783	5.86957	9.08696	9.08696	18.7826	22.8696	11.6087	13.6522	16.2174	16.8696	0.0434783	5.47826	64.4783	16.2174	7.6087	16.8261
1959	17.6957	8.6087	21.2609	7.21739	-0.434783	15.3043	-1.30435	11.6957	7.21739	8.26087	8.26087	18.913	22.6522	13.6087	12.6957	15.4348	16.913	3.26087	5.78261	64.0435	15.6957	7.17391	16.8696
1960	16.6957	8.43478	20.8696	-1.43478	-2.65217	15.6522	-3.56522	9	5.65217	8.17391	8.08696	18.913	22.2609	8.69565	11.1304	15.6522	16.6957	-2.08696	6.08696	60.7391	16.2174	6.78261	16.7391
1961	16.3913	8.13043	21.3478	-5.43478	-2.6087	16.2174	-1.21739	9.17391	3.52174	8.13043	7.08696	18.8696	22.087	9.69565	10.2609	15.6957	17.2174	-5.73913	6.73913	57.7826	16.3913	6.13043	17.3043
1962	15.3043	7.73913	21.7826	-0.652174	2.43478	16.6087	3.43478	8.78261	8.78261	8.08696	7	18.4348	22.7826	11.3043	9.86957	15.6957	17.3043	-2.04348	7.47826	52.9565	16.6087	6.34783	17.6522
1963	14.3043	7.73913	21.6087	-4.43478	1.08696	16.8696	1.69565	10.3913	5.17391	7.86957	5.82609	19.1739	23.3478	10.3478	10.0435	16.1739	17.3478	-1.43478	8.30435	53.3478	16.7391	5.82609	17.6957
1964	13.6087	8.08696	21.4783	-6.26087	0.217391	17.1739	2.69565	8.08696	5	8.73913	5.3913	19	23.8261	9.82609	10.3913	16.6957	16.6957	-3.69565	9.30435	52	17.5217	6.13043	17.6957
1965	13.9565	7.82609	21.4348	-5.26087	4.56522	17.6957	5.43478	9.43478	7.26087	9.73913	5.69565	18.6957	24.087	8.13043	11.3478	17.6957	16.3043	1.21739	10.5652	50.4783	18.1304	6.3913	17.6957
1966	14.6957	8.52174	21.8696	-3.82609	5.08696	17.6957	6.13043	10.4348	4.78261	10.7391	5.86957	18.3478	24.2609	7.3913	12.5217	18.6957	15.9565	2.82609	11.9565	49.9565	18.8696	7.3913	17.4783
1967	14.6087	9	22	1.78261	6.08696	18.087	7.3913	11.087	8.43478	11.8696	6.56522	17.8696	24.8696	10.8261	13.6087	19.6957	16.2174	1.21739	13.3043	48.9565	19.8261	9	17.3043
1968	15.3478	10.0435	21.7826	-1.6087	9.69565	17.9565	11.0435	13.5652	10.4348	13.3043	7.56522	17.3913	24.9565	9.26087	13.3043	20.8696	16.4348	4.95652	14.3043	47.3913	20.8696	10.3913	17.3913
1969	16.0435	11.0435	21.1739	4.56522	13.4348	18.6087	14.087	16.087	11.087	14.7826	8.30435	17.7826	25.7391	12.4783	16.9565	22.1739	16.0435	10.3913	15.4783	46.7826	21.8696	11.8261	17.8696
1970	16.6087	12.0435	20.4348	0.956522	14.4348	19	14.9565	16.6087	14.3478	16.4783	11.913	17.087	26.4348	12.1739	18.2174	23.6087	16.1304	12.087	16.1304	47.2609	23.2174	14.087	17.9565
1971	17.1304	13.8261	20.2609	3.86957	15.4348	19.7826	15.4348	17.1304	15.8696	17.9565	8.6087	17.4783	27.4348	15.8696	17.1304	24.6957	16.3043	13.1739	16.7826	47.9565	24.2174	15.7391	17.9565
1972	17.3043	15.1739	20.3478	4.91304	13.5217	20.1304	13.4348	18.6087	13.5217	19.7391	13.5217	17.5652	28.4348	11.7826	16.4348	26.4783	16.4348	13.4348	17.5652	45.6087	25.6957	17.3043	18.1304
1973	17.087	17.087	19.4783	4.78261	15.0435	20.087	15.1304	17.8696	15.1304	21.7826	12.6087	17.8696	29.4348	13.3913	17.4348	27.6957	16.8261	13.8696	17.8696	45.8261	26.7391	18.7826	18.3043
1974	16.0435	18.4348	19.1739	6.26087	15.913	20.9565	15.3913	19.5652	17.1304	23.2609	14.6957	18.087	30.4348	10.6522	15.4348	29.2174	16.1739	15.3913	18.4348	45.5652	28.5217	20.6087	18.7391
1975	15.3043	19.7391	18.8261	7.78261	16	21.6087	15.9565	23.4348	19.4348	24.7391	19.087	18.1739	31.4348	16	15.2174	30.6522	17.0435	16.4348	18.1739	46.3043	29.6957	22.5652	19.087
1976	13.6087	20.8696	18.0435	7.78261	16.6957	22.4783	16.6957	25.2609	18.8261	26.8696	20.4348	18.8261	32.4348	17.3043	15.4783	32.1739	17.3913	17	18.0435	46.7391	31	24.4348	18.8261
1977	13.1304	22.3043	17.9565	12.5652	17.6957	23.1304	17.3478	26	19.087	28.6957	21.7391	19.0435	33.4348	20.2609	15.2174	33.4348	18.1304	19.0435	18.913	47.0435	32.3913	26	19.0435
1978	13.5652	23.5652	18.1304	10.5652	18.3043	23.7826	18.1304	27.7391	23.087	30.3478	23.3043	19.913	34.4348	22.087	16.3478	34.4348	18.6957	19.3043	19.3913	47.6087	33.6522	27.3913	19.913
1979	12.9565	25.1304	17.3478	11.7826	18.6087	24.5652	18.4783	29.3043	23.8696	31.6957	25.6087	20.913	35.4348	20.913	19.6957	35.7391	19.2174	19.4348	20	48.087	34.6522	28.7391	20.3913
1980	13.3043	26.4783	17.5217	13.9565	21.913	24.8696	21.4348	29.9565	26.6522	32.6957	26.9565	21.3913	36.4348	25.1739	22.087	36.7391	19.5652	21.913	21	47.7826	35.6522	30.3043	20.6957
1981	14.1739	27.6087	17.2174	12.7826	21.6957	25.4348	21.3043	31.3043	27.6087	33.3478	28.087	22	37.4348	21.6957	24.1304	37.4348	19.1304	22.913	21.6957	47.2609	36.6522	31.3043	21.3043
1982	14.8696	28.4783	16.7826	15.3043	22.3043	25.1739	21.5652	31.2609	28.3478	33.6957	28.1304	22.3043	38.3043	22.1304	24.0435	38.4348	19.4783	23	23	47.913	37.3913	31.7391	21.3043
1983	15.5652	29.1304	15.3043	16.3043	24	24.913	23.9565	32.6087	31.1739	33.3043	29.1304	22.3043	38.6522	23.9565	24.4348	38.6522	19.6522	25.1304	24.3913	48	37.6087	32.3913	20.3043
1984	16.2609	29.7826	14.2174	17.3043	24.3043	24.6957	23.5217	33.2609	32.2174	33.3913	31.9565	21.3043	39	25.4348	25.1304	39.2174	19.9565	26.0435	23.6087	47.4348	37.6087	32.8696	19.9565
1985	16.4348	30.3043	14.3913	20.913	24.6087	24.3043	23.087	34.2609	33.1739	33.7826	31.4783	20.9565	38.6957	28.1739	26.4348	38.8696	20.7391	26.3043	22.3043	46.2609	37.3913	32.5652	20.5652
1986	17	30.7391	16.7391	19.3043	25.3043	23.6087	24.1304	30.7391	33.087	33.9565	22.6522	20.7826	38.6957	28.0435	28.0435	39.1739	20.2174	26.8261	19.9565	46.7826	37.6087	32.6087	20.7826
1987	17.7391	31.7391	22.9565	21.7826	24.3043	23.2174	23.4348	31.4348	33.1304	34.9565	24.6087	19.7826	38.4783	28.4348	29.9565	39.6957	20.5652	27.1304	22.5652	47.3478	38.1304	33.4783	21.7826
1988	18.6522	32.8696	32.5652	22.7826	24.2174	23.5652	23.7391	31.1739	32.8261	36.8696	27.3043	19.7826	38.8696	28.3913	32.4348	40.8696	20.8696	28.4348	19.7826	47.7826	39.4783	34.4783	23.913
1989	19.7391	34.7826	40.0435	24.5652	25.6522	22.9565	24.7391	35.4783	35.7391	38.6087	30.3913	19.8696	39.3043	31.0435	32.1304	42.6957	21.4348	30.3913	19.1739	47.6522	41.1739	35.6087	25.6522
1990	20.9565	36.9565	46.4348	25.9565	29.6087	22.7826	27.7391	39.3913	37.6087	41.6957	34.087	20.3913	40.3043	34.5652	32.9565	45	22.1739	32.1304	18.3913	48	43.3043	37.9565	28.087
1991	22	39.7826	50.913	26.9565	27.6522	23.2609	26	40.7391	39.2174	44.6957	38.9565	20.7391	42.087	36.6522	33.8261	47.3043	22.7826	33.0435	20.2609	47.8696	45.6087	40.2609	31.3043
1992	23.3478	41.7391	52.913	28.6522	27.913	23.3478	25.1739	44.6957	41.3043	47.2174	40.8696	21.2609	43.6957	35.3478	34.9565	48.8696	23.3913	29.7826	20.913	48.4348	47.6522	42.3043	32.3043
1993	24	44.6957	53.8261	30.6087	25.2609	23.1739	23.087	48.3913	42.3043	48.6522	46.6087	21.913	45.3478	33.3478	38.087	51	24.3478	26.9565	22.7391	48.6522	49.4348	45.3478	32.3043
1994	24.6522	47.1739	53.087	33.6087	24.8696	22.6957	23	52.2609	42.8261	50.3043	49	23.7391	47.1739	32.087	39.6522	52.8261	25	28.2174	20.6522	48.6957	50.7391	47.6957	30.2174
1995	25	49.4783	50.3913	34.3043	25.1739	22.1304	23.5217	51.7391	42.3478	52.8696	47.8696	23.3913	48.6957	32.4783	41.1304	54.6957	25.9565	28.9565	17.1304	48.1739	52.1304	49.6957	28.9565
1996	24.7826	51.2174	44.1739	35.3043	23.5217	21.087	21.1304	46.3043	41.087	47.087	45.2609	21.4783	49.8696	31.7391	43.087	55.8261	26.8696	27.7826	16.0435	47.4783	53.6957	51.3913	27.3478
1997	24.1304	52.6522	33.6522	38	24.1304	20.3913	21.1739	46.9565	41.087	46.9565	43.6087	22.4783	51.4783	30.6087	44.5652	57.1739	27.6522	28.5217	17.0435	46.6087	55	52.6522	26.2609
1998	23.087	53.6522	24.8696	37.3043	23.4783	18.6957	17.5217	49.6957	42.8696	48.3043	43.3043	23.6957	52.4783	29.8261	44.6087	58.3478	28.6522	30.7391	16.8261	45.9565	56.0435	54.1739	25.5217
1999	19.7391	55.1739	16.2609	34.5652	23	19.0435	17.3478	48.2609	43.2609	47.7826	43.4348	24.087	52.8696	31.0435	44.087	59.7826	29.3913	30.3913	15.4783	45.1304	57.087	55.3043	24.4783
2000	18.8261	56.1739	13.3043	33.9565	22.1304	19.2609	17.2609	47.9565	40.6522	48.8696	42.0435	22.1304	53.6957	28.4348	41	60.7826	30.2174	30.6522	14.4783	44.087	58.1304	56.4348	24.1739
2001	18.2174	56.6522	12.9565	33.7826	21.0435	21.6957	16.1739	50.2609	36.7391	50.3913	46.5652	21.6957	54.1739	26.5652	38.3043	61.7826	30.9565	30.087	15	42	59.087	57.4348	25
2002	17.087	57.6522	14.3478	34.2609	20.8261	22.3913	17.1739	49.9565	37	51	46.8696	26	54.6957	26.6522	39.5217	62.7826	31.4348	30.3913	14.7391	39.6087	60	58.3043	25.3913
2003	16.3043	58.2174	15.7391	34.7826	22.2609	23.3913	18.2609	48.3043	37.7826	49.4783	47.087	23.6957	54.6957	27.0435	41.3478	63.7826	31.7391	31.3913	16.2609	38.5652	60.6957	59.3043	25.1304
2004	15.913	58.6087	17.2609	35.3478	21.2174	20.4783	16.7826	48.4348	36.8696	49.5652	48.7391	22.087	55.087	27.5652	40.7826	64.3478	31.8261	29.5217	12.2609	36.7826	61.087	60.1739	24.0435
2005	15.8696	58.8696	17.8696	36.3478	20.6522	22.2174	16.5217	44.6087	38.0435	52.5652	52.5652	22.6957	55.8696	25.7391	40.5652	64.8261	31.8261	31	11.7391	35.8696	61.4783	60.6522	23.8261
2006	16	59.1739	18.3913	36.3913	19.6087	19.6087	14.4348	45.3043	37	53.5652	54.4348	23.2174	55	26.5652	38.3913	65.087	31.5217	31.087	10.3043	35.7391	62.4348	61.6522	23.6957
2007	16	59.6957	18.5217	36.2609	19.2609	21.4783	14.6087	47.6957	37.4783	54.087	56.3913	23.4783	54.9565	27.5217	37.6522	65.0435	31.1739	31.0435	10.4783	35.3913	62.913	62.6522	24.2174
2008	15.8696	60.1739	19	36.3913	18.8696	22	14.3913	40.7826	36.3913	50.0435	53.5652	21.6087	54.6087	26.8261	37.2609	65.4783	31.5652	28.7391	8.47826	34.6522	63.5217	63.3913	23.6522
2009	16.2174	60.4783	19	34.6957	18.3913	20.5217	14.3913	37.3913	35.8696	46.3043	49.6957	23	56.087	26.6957	37.6957	65.8696	29.6957	27.8261	8.43478	33.1739	64	64.2174	23.4783
2010	16.3913	61.087	19.4348	35.4783	17.8261	18.6522	14.913	34	34.1739	45.913	47.6087	21.4783	58.7826	25.087	38.3913	66.4348	30.3913	27.2609	7.3913	32.1304	64.6087	65	23.2609
2011	16.4348	61.8696	19.3478	34.3913	17.2609	18	14.2609	30.2609	31.5652	43.2609	46.913	21.4783	52.3913	24.3043	37	67.4348	30.5217	25.8261	7.17391	30.2609	65.5652	65.6957	23.2609
2012	16.8696	62.3043	19.6522	32.6957	17.3478	18.7391	14.0435	32.0435	30.1304	42.8696	45.9565	22.8696	53	23.9565	32.3913	68.4348	30.8696	25.3043	7.08696	30.087	66.3478	66.6087	23.5217

## Sheet: E. Female life expectancy
	Albania	Belarus	Bosnia and Herzegovina	Bulgaria	Czechoslovakia	Croatia	Czech Republic	Estonia	Hungary	Latvia	Lithuania	Macedonia	Moldova	Poland	Romania	Russia	Serbia with Montenegro	Slovakia	Slovenia	Turkey	USSR	Ukraine	Yugoslavia
Year	Time lag (years)
1920							10.7826
1921					10.087		2.91304		38.5217									26.4783
1922							3
1923							0.304348	1.78261
1924							1.30435
1925							1.3913
1926							3.08696				9.34783
1927				26.6087			5.21739							19.9565							26.3043	18.2609
1928							3.47826
1929							4.78261
1930							1.52174
1931					8.82609		2.08696		17.0435	-1.34783				17				14.6522
1932							2.21739								40.4783				11.8261				11.8261
1933							3.52174	1.86957
1934							2.17391
1935							3.6087			2.21739
1936							4.17391
1937					7.86957		4.43478											15.9565
1938	65.6522						5
1939							6.52174														29.5652
1940							4.95652
1941							7.86957		12.2609
1942							9.65217
1943							10.3913
1944							9.17391
1945							13.5652
1946							5.95652
1947				23.4348			3.95652
1948				22.1304			2.95652							11.2174
1949				16.2609			3.91304		8.69565
1950	26.8261	16.4783	32.0435	10	5	12.3478	4.08696	10.5652	8.08696	10.087	15.3913	30.9565	12.1739	12.6957	11.087	19.4348	17.8696	11.1739	4.26087	61.2609	17.2609	12.7391	18.5217
1951	27.7391	14.6522	31.9565	12.913	5.65217	12.9565	3.17391	10.087	8.52174	9.21739	13.6957	31.5217	12.7826	16.9565	12.1739	18.6957	18.2609	9.95652	4.56522	61.6957	17.6957	12.7826	18.8696
1952	28.4348	13.087	30.913	16	4.47826	13.087	1.13043	9.08696	6.95652	8.82609	11.6957	30.1739	13.087	12.2174	13.4348	15.6522	18.7391	6.91304	4.21739	61.1739	14.6522	10.8696	19.087
1953	28.2609	11	29.7391	8.56522	3.43478	12.6957	0.782609	7.91304	8.56522	7.82609	10.3043	29.6957	13.087	10.087	14.1739	13.5652	18.4348	5.73913	3.78261	60.4348	13.1739	10.087	18.9565
1954	28.6522	10.5217	28.913	8.95652	2.73913	12.2174	0.304348	7.17391	7.17391	6.47826	8.91304	28.9565	12.8696	10.9565	14.4348	12.1739	17.4783	4.86957	3.91304	59.913	12.1739	8.91304	17.4348
1955	27	9.82609	27.3043	9.82609	2.65217	12.6522	-1.08696	5.78261	5.3913	5.08696	7.95652	29.0435	13.0435	9.91304	14.4348	11.1304	17.2609	3.13043	3.95652	59.9565	11.3043	8.17391	17
1956	25.4348	8.95652	25.7391	10.087	1.65217	12.9565	-1	5	7.04348	4.30435	6.43478	26.0435	13.6522	8.95652	14.0435	10.3043	17.5217	3.21739	3.86957	58.4783	10.913	7.04348	17.1739
1957	24.1304	7.78261	24.6957	7.86957	1.3913	13.1304	0.652174	4.56522	7.78261	3.6087	5.69565	25.6087	14.3478	11.6522	14.3043	9.21739	17.4348	6.21739	4.21739	56.913	10.1739	6.30435	16.7826
1958	23.3913	7.30435	24.6957	5.08696	1.04348	13.087	-0.478261	3.65217	6.95652	2.86957	5.08696	25.1739	14.913	8.6087	14.087	8.08696	17.087	3	4.04348	56.6957	9.3913	5.86957	16.2174
1959	21	6.86957	22.8696	10.2174	1.04348	13.6522	-0.0434783	3.3913	7.78261	2.17391	4.04348	25.6957	15.4783	10.0435	13.8261	7.69565	17.0435	4.43478	4.30435	55.8261	9.08696	5.86957	16.6522
1960	19.9565	6.86957	22.2174	5.30435	-1.52174	13.5652	-2.04348	-0.695652	7.56522	1.69565	3.65217	24.1304	15.7391	6.6087	12.9565	7.3913	17.5217	2.65217	4.82609	54.3913	8.95652	5.30435	17.087
1961	19	6.47826	22.2174	3.56522	-1.17391	13.2174	-1.17391	-0.391304	6.30435	0.913043	3.30435	23.6957	16.2174	6.86957	11.913	6.82609	17.9565	1.08696	4.65217	52.087	9	5.21739	17.1304
1962	18.8696	6.3913	21.7826	6.3913	2.69565	13.0435	2.17391	0.782609	9.6087	0.478261	2.17391	23.7391	16.913	8.86957	11.5652	6.86957	17.913	3.3913	5.34783	52.4783	9.21739	5.04348	17.2174
1963	18.2609	6.17391	21.087	5.52174	0.478261	13.087	0.478261	0.130435	8.04348	0.130435	1.47826	23.4348	17.6522	7.34783	11.7826	6.65217	17.913	2.30435	5.86957	51.1304	9.34783	5.04348	17.6522
1964	18.8261	6.30435	21.5217	3.21739	1.13043	13	1.21739	-1.95652	7.3913	-0.0434783	1.13043	22.8696	18.087	8.21739	12.2174	7.04348	18.2609	2.13043	6.52174	50.3478	9.56522	4.82609	17.5652
1965	19.087	6.73913	21.913	3.47826	3.47826	13.3043	3.08696	-1.73913	9.30435	-0.347826	-0.347826	23	18.1739	7.04348	12.913	7.52174	17.9565	5.69565	7.30435	48.4348	10	4.6087	17.4783
1966	19.3043	6.17391	21.6522	4.78261	2.78261	13.3913	2.52174	-1.08696	8.47826	0.0434783	-1.08696	23.3043	18.7391	6.3913	13.8696	8.04348	17.4348	4.73913	7.69565	47.6957	10.4783	4.13043	17.2174
1967	19.9565	6.13043	21.913	8.52174	3.34783	13.0435	3.95652	-1.86957	10	0.521739	-1.43478	23.1304	19.2174	8.47826	14.8696	8.52174	17.4348	2.73913	8.52174	47.8261	10.913	3.95652	17.1739
1968	20.3043	6.26087	22.087	6.82609	5.78261	13.3043	6.26087	0.347826	11.087	0.782609	-1.13043	22.913	19.4783	5.65217	15.2174	9.26087	17.4348	5.91304	9.26087	47.2609	11.3478	3.56522	17.4348
1969	20.3913	6.65217	21.7826	10.2609	8	13.3913	8.08696	1.86957	12.0435	1.86957	-0.434783	23.3043	20.2174	8.47826	17.3043	9.69565	17.6957	8.08696	9.69565	47.2609	12.087	3.56522	17.3043
1970	20.6957	6.78261	21.2174	7.47826	9.30435	13.1739	9.73913	2.34783	12.8696	2.86957	0.565217	23	21.0435	8.17391	18.7391	10.6957	17.5652	10.1739	9.91304	46.8696	12.8696	4.04348	17.5652
1971	21.0435	7.30435	21.087	9.78261	8.95652	13.3043	9.13043	2	14	3.78261	-3.30435	22.8261	21.7826	9.73913	18.2174	11.1739	17.8696	9.73913	9.78261	47.4348	13.5217	4.26087	17.6087
1972	21.2174	7.43478	20.9565	11.3043	8.21739	13.2609	8.82609	3.56522	13.6087	4.78261	1.04348	22.7826	22.7826	6.04348	17.7826	12.1739	17.7826	8.69565	9.95652	46.9565	14.4783	4.78261	17.5652
1973	21.5652	8.43478	20.7826	9.78261	9.78261	12.913	9.69565	4.56522	14.6957	6.3913	0.913043	22.913	23.6087	6.3913	18.8696	13.1739	18	11.1304	9.78261	47.1739	15.3478	5.95652	17.8261
1974	21.6522	8.86957	20.7391	11.4783	11.1304	12.4783	11.087	4.13043	16.0435	8.17391	1.21739	23	24.6087	5.82609	18.8696	14.1739	18.3043	10.8696	9.43478	45.9565	16.3043	7.3913	17.3913
1975	22.087	9.86957	20.3043	12.4783	9.56522	12.1304	9.91304	6	16.913	9.56522	3.17391	23.6957	25.6087	8.43478	18.3478	15.1739	18.3043	10.8696	9.04348	44.7391	17.3043	9.04348	17.8696
1976	22	10.5652	20.3043	12.2174	10.0435	12.2174	10.087	8.78261	17.6957	10.8696	3.21739	23.8696	26.7826	8	19.087	16.1739	18.6957	10.8696	8.78261	44.1739	18.3043	10.5652	18.0435
1977	22.4348	11.5652	20	14.9565	10.2609	11.8696	11.1304	9.34783	16.9565	12.4348	5.17391	24.5652	27.7826	9.34783	20	17.6957	19.1304	11.0435	8.82609	44.087	19.3478	11.8696	18.5217
1978	22.8696	12.0435	20.0435	15.1304	11.2609	12.0435	11.6522	10.3478	18.9565	13.4348	7.56522	25.3913	29.0435	10.087	20.5217	18.6957	19.6087	12.5652	9	43.9565	20.3478	13.4348	18.6957
1979	22.3913	13.0435	19.9565	13.8696	11.3478	12.2609	12.2609	13.0435	18.6522	14.4348	8.04348	26.087	30.2174	9.65217	22.0435	19.6957	20.3043	11.087	9.86957	42.4348	21.3478	15.2174	18.913
1980	22.8696	14.0435	19.9565	15.4348	14.5652	12.7826	15.7391	13.2609	21.2609	15.4348	9.04348	26.8696	31.2174	12.5652	23.3913	20.6957	20.4783	13.6522	10.5652	41.9565	22.3043	16.7826	18.7826
1981	22.6957	14.2609	19.7391	14.2609	12.8261	13.3478	14.2609	15.5652	21.2609	15.8696	10.0435	27.6087	32.2174	10.5217	24.3913	21.1739	21.087	12.7391	11.1304	42.087	23.0435	17.7826	19.4783
1982	22.1739	14.3478	19.6087	16.8696	13.8261	13.8261	14.8261	13.5652	20.7826	16.0435	8.95652	27.8261	32.7826	11.5652	24.5217	21.913	21.3043	13.2609	11.2609	41.4348	23.6957	18.2174	19.4783
1983	21.4783	14.5652	19.6957	15.7826	15.3478	14.5652	16.4348	14	22.9565	16.2609	10.2174	28.4783	33.1739	12.6087	25.0435	21.7826	21.7391	15.087	13.5652	41	24.4348	18.4348	20.1304
1984	20.3913	14.8696	18.913	15.8261	15	15	16.4783	17.2609	22.8696	16.3478	13.2609	28.8696	33.5652	14.6087	25.4783	22.4783	21.7826	14.8696	13.0435	41.3478	24.5217	18.8696	20.2174
1985	19.1304	14.5652	19.1304	18.2609	15.8696	15.5652	16.2609	17.3478	24.4783	16.8261	14.2609	29.2174	33.7391	15.9565	26.3913	22.4783	22.1304	16.1739	11.2174	41.5217	24.9565	19.0435	19.8696
1986	18.3478	15.0435	19.4348	17	17	15.5652	17.7826	16.1304	24.7391	17.5652	10.3478	29.1739	33.8696	15.6522	26.8261	23.1304	21.8696	16.6087	10.3478	41.6087	25.3043	19.2609	20.0435
1987	18.1739	14.913	20.5217	18.8261	16.2609	16.0435	16.6522	17.1304	23.4783	18.8261	11.7391	29.3043	34.2174	16.5652	28.5217	23.7826	21.5652	16.6522	10.5217	41.913	25.8696	19.7826	19.7826
1988	18.8696	15.913	22.2609	19.5652	16.1739	15.913	17.4783	18.5652	22.5652	19.8261	12.7391	29.5217	34.0435	15.5652	30.2609	24.7826	21.6522	16.5652	9.65217	42.087	27	20.7826	19.8261
1989	19.6087	16.913	24.087	20	17.1739	15.9565	18.087	20.5652	25.2174	21.7826	13.7391	29.1739	34.5652	17.6522	30.913	26.1304	21.6087	18.1304	8.82609	41.9565	28.5652	21.7826	20.5652
1990	20.5652	18.1739	26.8261	21.5652	17.913	16.2174	18.6522	21.5652	26.7391	24.0435	14.7391	28.7826	35.4783	19.5217	31.3913	27.9565	21.8261	18.6522	8.34783	41.4783	30.1739	24.0435	20.8696
1991	21.6087	20.2609	28.4783	23.7826	18.2174	16.1304	18.0435	22.5652	26.8261	25.8696	17.2174	28.9565	36.4783	21.3043	30.5652	29.7826	22.1739	20.5217	10.8261	41.4348	32.3478	25.8696	21.8696
1992	22.6087	22.5652	29.4783	23	17.1304	16.3478	17.3478	23.8261	28.4783	27.4348	18.2174	29.1304	37.5652	20.5652	30.8696	31.913	22.9565	16.7391	11.087	41.3043	33.7391	28.2174	22.5652
1993	23.5652	24.8261	29.9565	23.1304	17.3478	15.6522	17.1304	29.2174	28.8696	29.2174	23.5652	28.4348	38.8261	19.8696	31.8696	33.6957	23.6522	15.8696	12.087	41.3043	35.3478	30.1304	22.5652
1994	24.1304	28.0435	28.913	25	16.4348	15.6522	17.3043	34.6957	27.6522	30.2174	24.8696	28.5652	40.0435	19.8261	32.4783	35.5217	24.6087	17.6087	12.3478	41.087	36.8696	31.9565	23.0435
1995	24.4783	30.4348	27.4783	25.8696	17.6522	15.5652	18	29.5652	27.3478	34.3043	25.1304	29.8696	41.6087	19.3478	33.1304	36.6957	25.3478	19.3478	10	40.4783	38.0435	33.7826	22.913
1996	23.9565	33.1304	26.3478	28.3478	16.5652	15.087	16.6522	25.0435	27.5652	23.913	22.7391	27	42.6087	19.3043	35.3043	38.3043	26.3478	18.4348	8.21739	40.2174	39.1739	35.3043	22.7391
1997	23.2174	35.4783	24.6087	33.2174	17.1739	14.9565	16.8261	24.2174	27.1739	23.7391	20.3043	28.5652	43.6087	18.6522	36.913	39.5217	27.3043	19.4348	8.95652	39.5217	40.3478	36.913	23.2174
1998	22.1304	37.3043	23.2609	29.8261	16.3478	14.8261	15.0435	27.2609	27.5652	26.1739	20.6522	30.3478	44.0435	18.2609	36.4783	40.8696	28.1304	20.4783	9.6087	39.2609	41.3478	37.913	23.6087
1999	20.7826	38.3043	22.0435	29.5652	16.4348	15.3043	15.3913	25.9565	28.6522	24.1304	20.6522	28.2609	44.8261	18.8261	35.8696	42.0435	28.6522	20.4783	8.86957	37.4783	42.3478	38.913	23.3478
2000	19.8696	39.3043	21.6957	30.5652	16.3043	15.8261	15.5217	26.2174	27.913	26.2174	20.1739	29.5652	45.4783	17.4348	34.0435	43.0435	29.5652	20.8696	7.69565	36.2174	43.3478	39.3043	23.5217
2001	18.6522	39.4783	21.8261	30.0435	17.3043	17.8261	16.2174	26.1304	24.6522	28.2174	21.1739	26.6087	46.0435	16.5217	31.9565	44.0435	30.4783	20.1739	5.6087	34.2609	44.1304	39.7826	24.3043
2002	17.5217	39.4783	21.8696	30.1739	17.4348	17.8261	16.6957	23.6522	25.3043	27.6087	22.1739	29.913	46.8261	15.6087	32.8696	45.0435	31.1304	21.087	6.21739	33.5652	45	40.4783	24.6522
2003	16.6522	39.2174	22.087	29.7391	18.8261	19.8261	17.7826	24.9565	26.3913	29.2174	21.6957	30.2174	47.2174	15.6957	34.087	45.5217	31.5652	21.913	8.26087	33.1304	45.4783	40.9565	25.4348
2004	16.087	38.5652	22.4348	29.1304	18.087	17.6087	16.087	22.3478	25.7826	28.7391	22.6957	30.9565	47.6522	15.3478	34.3043	45.6957	31.6087	22.8261	6.3913	31.913	45.913	41.4783	25.6522
2005	15.6957	37.7826	23	30.1304	18.6087	18.6087	16.9565	21.8261	26.7826	28.5217	25.1739	31.7391	48.1739	15.4348	33.5652	45.6957	32.0435	22.9565	6.6087	31.2174	46.3913	42.1304	26.4348
2006	15.5652	37.5652	23.6087	30.7391	16.4348	17.2174	14.6087	21	26.2609	30.7391	27.4348	31.1304	48.0435	14.8696	32.9565	45.3043	32.7391	22.3043	2.17391	30.3478	46.1739	43.1304	25.8261
2007	15.1739	37.5652	24.0435	30.3043	16.3043	18.6087	14.6957	21.087	27.2609	32.1304	28.2609	33.7391	48.2609	15.0435	32.3478	44.9565	32.9565	24	4.47826	29.6522	46.0435	43.7826	26.8261
2008	15.7391	37.5652	24.3043	29.6522	14.7826	16.3913	13.7391	19.6087	26.3478	26.6957	27.087	31.5217	46.7826	15	30.7391	44.7826	33.1739	21.7391	2.95652	29.4348	46.1739	44.2174	26.3478
2009	15.7826	38.0435	24.6957	29.1739	15.7826	17.3913	14.7391	15.3478	26.9565	27.3478	23.087	31.6522	46.1304	15.4348	30.4783	44.4348	33.3478	22.7391	3.65217	29.1739	46.4783	44.4348	26.9565
2010	15.7391	38.1739	25.1304	30.1739	14.6087	17.6957	13.3043	14.2174	26.4783	26.8261	22.6957	31.2609	47.4783	13.3478	30.5652	44.5652	33.6087	23	2.95652	28.3478	47.0435	44.5652	26.8261
2011	16.2609	38.913	25.5217	29.3478	14.0435	15.6087	13.5652	11.8696	26.9565	25.087	22.2174	32.2609	41.5652	12.6087	30.3478	45.0435	34	21.5217	2.6087	27.8261	47.3913	45.0435	26.8261
2012	16.2609	39.2174	25.7391	29.9565	14.3913	15.3043	13.6957	12.8696	27.5217	24.6957	21.3043	33.9565	42.8696	13.3043	28.8261	45.2609	34.4348	21.913	3.17391	27.4348	47.7391	45.2609	27.4348

## Sheet: F. Telephone usage
	Albania	Belarus	Bosnia and Herzegovina	Bulgaria	Czechoslovakia	Croatia	Czech Republic	Estonia	Hungary	Latvia	Lithuania	Macedonia	Moldova	Poland	Romania	Russia	Serbia with Montenegro	Slovakia	Slovenia	Turkey	USSR	Ukraine	Yugoslavia
Year	Time lag (years)
1920					3.26087										18.2609
1921				20.8696	3.3913					12.6957					19.2609
1922				24.5652	3.86957			10.3043	1.21739	9.91304	17.8261				19.4783								23.3043
1923				24.3043	4.26087			8.17391	0.434783	6.04348	18.1739			16	19.913						27.3478
1924				23.8696	4.08696			6.95652	-2.43478	4.30435	19.1739			17	19.1739						27.6957		22.7391
1925				24.3478	4.17391			5.95652	-1.13043	2.08696	18.2609			18.9565	19.1304						26.8696		22.8696
1926				21.8261	4.78261			6.04348	-0.434783		17.4783			19.2609	19.2609						27.3043		22.1739
1927				22	5.43478			6.17391	-0.304348	2.43478	17.3913			19.2609	19.4348						26.8696		22.8261
1928				22.1304	5.52174			6.21739	-0.217391	1.91304	17.2174			19.6957	20.2609						26.7391		23.6522
1929	38			22.5652	5.82609			6.08696	0.478261	-0.391304	18			20.1304	21.2609						26.8696		24.8261
1930	37.7391			23.5217	6.30435			7.95652	-0.0869565	-2.52174	18.0435			20.6957	23						28.7391		26.1739
1931	38.7391			24.5217	7.21739			8.52174	0.826087	-2.73913	19.3043			21.8261	23.4348					33.5652	27.913
1932	39.7391			25.2609	8.56522			9.86957	2.43478	-2.30435	20.3043			23.4783	24.4348					35.6957	27.8261		26.6087
1933	40.7391			25.2609	9.43478			9.78261	3.6087	-1.95652	21.3043			24.4783	25					36.1304	26.9565		27.1304
1934	41.7391			26.4348	10.6522			9.56522	3.47826	-1.69565	22.3043			24.6957	25.4783					37.1304	26.4348		27.9565
1935	42.7391			27.2174	11.7826			8.6087	3.43478	-1.3913	21			24.2174	26.4783					37.5652	26.9565		28.5652
1936	42.4348				12.2609			8.34783	3.43478	-1.52174	22.913			24.7826	26.6957								29.2609
1937	43.4348				12.8696			7.78261	2.82609	-1.82609	22.6522			24.913	26.2174								30
1938	43.1739			29.3913				7.3913	2.47826	-2.26087	21.7826			25.1304	25.913								30
1939	43.3478			29.913					1.30435		17.4783				26.1304			30.6957					30.9565
1940	43.6957			30.8261					0.217391									31.1304
1941	44.6957			31.2609					-0.73913						31.2609			31.2609
1942	43.8696			31.6087					-1.3913						31.6087			31.4348
1943				32.4348					-1.65217
1944				32.3043																44.7826
1945				36.4783					32.5217						32.1304					44.8696
1946				33.3478	24.087				23.9565					35.9565						45.8696
1947				32.1739	22.5652				20.913					35.1739						43.913
1948				31.0435	22.087									35.5652						43.1739
1949				30.2609	21.9565				22.1739					35.5217						43.6087
1950				29.3913	22.087				20.9565					35						43.9565
1951				29.5652	22.4783				17.5652					33.6522						43
1952				29.5217	22.6087				16.6087					33.2609						43.3913
1953				29.8261	21.7826				17.1304					33.2174
1954				30	21.5217				17.3913					33.1739						42.5652			43.0435
1955				30.7826	21.0435				17.1304					33.087						42.913			43.5652
1956				31.1739	21.2174				17.3913					32.8261						43.913			44.1739
1957				30.913	21.4783				17					33.2609						44.913			44.5652
1958				30.8696	21.6522				16.7826					33.4348						45.3478			45.1304
1959				30.4348	19.6522				17.1739					33.087						40.0435			44.7391
1960	51.4783	41.6087		30.6087	19.2174				27.7826		36.1739		46.5217	32.9565				31.9565		39.2609	31.9565	25.1304	45
1961				29.2609	19.1304				27.5217					32.9565	39.6522					42.8696	32.1304		43.5652
1962				28.4348	18.9565				28.0435					33.087						43.7826	32.6087
1963				28.2174	19				28.3913					33.6087	39.5652					44.0435	31.9565
1964				27.7826	18.5652				28.7826					32.3913	39.8696					43.2609	32.3913		42.913
1965	50.3913	42.087		27	18.6957				29.0435		33.1304		47.6957	31.6522	39.8696			25.5652		43.913	32.5217	26.2174	43.4348
1966				26.3913	18.5652				29.3913					32.0435	39.4783					44.2174	32.1739		42.8261
1967				25.6522	18.5652				29.5217					32.1739	39.3043					44.1304	32.1739		42.5652
1968				25.1304	18.1304				29.3913					32.3043						44.7826	32.1739
1969				24.9565	17.5652				29.3913					32.4348						44.6522	32.3913
1970	53.0435	34.913		23.5652	17				29.5217		27.0435		46.2174	32.6087	40.6087			22.8261		44.087	32.5652	27.3478
1971				22.0435	16.8261				29.5652					32.6522						43.6957	32.1739
1972				21.6087	16.7826				29.8696					32.6522						43.5652	31.5217
1973				19.4783	16.8261				30.2609					32.5217						43.6087	31.7826
1974				18.6087	17.1739				30.6087					32.7391						42.3913	32.0435
1975	56.9565	29.5652		18.1304	17.1739	31.2174		19.2609	31.2609	15.5217	20.6957		36.1739	33.0435	33.7826	32.5652	32.5217	19.913		48.3913	32	28	32.5652
1976	57.8696	29		17.2609	17.3913	30		18.5652	32.087	14.6087	19.8261		34.7826	33.087	32.9565	32.2609	32.3913	20		48.087	31.4348	27.8696	32.3043
1977	58.4783	28.6087		16.5217	17.7391	29.5652		16	32.9565	13	19.1739		34.2609	33.3478	31.5652	30.1304	31.1739	20.3043		48.087	30.3478	27.6087	31.2609
1978	59.2609	27.9565		16	18.3043	28.087		16.2174	33.3478	12.6087	18.8261		34.1304	33.2609	30.2174	29.6957	31	20.3043		46.3913	30.0435	26.8696	30.8261
1979	60.0435	27.2609		21.4783	18.7391	26.3478	17.7391	15.4348	33.5652	12.4348	18.5652		33.5652	33.5652	28.7826	28.8261	30.0435	21.0435		45.5217	29.6087	26.2609	29.8261
1980	60.6957	26.3913		20.4783	19.4348	25.5217	18.5217	15.6087	32.9565	12.5652	18.4783		33.3043	33.9565	27	28.3478	28.4783	21.913		46.3043	29.6087	26.0435	28.4783
1981	61.087	26.6957		17.5217	20.087	24.6087	19.0435	14.5217	33.2174	11.4348	18.3913		33.3043	34.5217	27	26.3913	26.2174	22.6522		45.6087	27.3913	26.2174	26.5652
1982	62.0435	26.7391		18.7826	20.8261	23.6522	19.7391	14.8261	33.8261	12.1304	18.4348		33.0435	34.8261	27.6957	26.1739	25.3043	23.3478		44.6522	27.3478	25.8261	25.5217
1983	63.0435	26.4783		16.913	21.4783	22.5652	20.2609	15.4783	33.8261	12.8696	18.4348	22.6957	33.3043	35.0435	28.2174	25.8261	24.1739	24.0435		44.1739	27.1739	25.4783	24.4783
1984	63.7391	25.1739		17.4348	21.913	22.4783	21	15.7826	33.913	13.2609	18.5217	23	32.8696	34.8261	28.2609	25.6522	23.7391	24.5217		42.7826	27.0435	25.4783	24.0435
1985	64.3913	25.7391		17.1304	22.5217	22.2174	21.5217	16.2609	33.4783	13.913	18.6087	23.5217	31.7826	34.8696	28.6087	25.5217	23.4348	25	19.5217	42	26.913	25.5217	23.6087
1986	65.2174	24.8696		17.2174	23.0435	22.1739	21.913	16.8696	33	14.3913	18.4783	23.913	31.6957	34.4348	28.4348	25.3478	23	25.2609		39.6957	26.8261	25.4348	23.4783
1987	66.2174	24.4783		16.6957	23.3478	22.2174	22.2174	17.3043	32.6957	14.8261	18.4783	24.4783	31.1304	33.7826	28.8261	25.4783	22.6087	25.5217		34.2609	26.7391	25.6087	23.4348
1988	67.2174	24.0435		16.4783	23.4783	22.2174	22.6087	18.0435	32.7391	15.5652	18.4348	25.0435	30.3913	33.6957	29.1739	25.3043	22.913	25.6087		29.913	26.6522	25.4783	23.5652
1989	67.913	23.7391		16.1739	23.7826	22.1739	22.913	18.3478	32.3478	16.1739	18.2174	24.4783	30.1304	33.7391	29.6957	25.2609	22.5217	25.7826		27.8696	26.6087	25.4348	23.2174
1990	68.7826	23.6087		14.8696	24.1739	21.7391	23.3478	19	31.4783	16.1304	18.3913	23.8261	29.7391	33.5652	30.5217	25.087	22.5652	25.913	18.4348	26.6522	26.6957	25.4783	23.0435
1991	69.4348	23.5652		15.4783	24.1739	21.0435	23.4783	19.3043	30.087	16.4348	18.6087	24.7391	29.6087	33.1304	30.7826	24.9565	22.8261	25.7391	17.6957	25.1739	26.7826	25.7826	22.8261
1992	69.4348	23.913	26.6087	15.1304	23.913	20.4783	23.2609	19.3043	28.7826	16.8261	19.1739	25.3043	30.1304	32.3043	30.6087	25.6087	23.2609	25.5217	16.8696	23.913	27.3043	26.3043	22.8696
1993	70.8696	24.2609	26.5217	15.5652	23.6522	20.087	22.8696	18.7391	27.1739	16.3478	19.1304	25.5652	30.6087	31.3913	31.4783	26.2609	24.2609	25.087	16.4783	22.6957	27.7391	26.8696	23.0435
1994	72.087	24.4783	43.5217	15.7826	22.913	17.8696	22.2174	17.5217	24.4783	17.4783	19.1304	25.6522	31.0435	30.087	31.2174	26.5652	25	24.1739	15.5652	21.9565	28.2174	27.3478	24.1304
1995	72.8696	24.7391	44.6957	16.0435	21.5652	17.3478	20.5217	15.913	21.1304	17.2174	18.913	26.2174	31.3478	28.8696	31.1739	26.913	25.7391	23.4348	15.087	21.3913	28.7391	27.5652	24.3478
1996	67.7826	24.4783	41.5652	16.3478	19.2174	16.3478	17.9565	13.5217	17.4348	16.6522	18.2174	26.4348	31.3043	27.2609	30.913	27.2609	26.0435	21.913	13.8696	20.5652	28.8261	26.7826	24.3913
1997	62.6087	23.6957	40.3043	16.4783	15.6087	14.8261	13.8261	9.13043	13.8261	16.2609	15.7826	25.4783	31.2174	24.5652	29.9565	26.6957	25.7826	18.7826	11.2174	19.5652	28.7391	27.2609	23.1304
1998	58.5652	22.9565	39.1304	16.1304	10.6522	13.6522	9.17391	5.3913	10.1304	14.087	13.1739	24.1304	31.3043	20.7391	28.2174	27.0435	24.1304	14.5652	9.6087	17.4783	29	27.6087	22.2609
1999	56.0435	22.6957	37.7391	14.3913	7.21739	11.6522	5.69565	3.17391	7	11.9565	11.913	23.3913	34.3043	15.9565	25.9565	26.6522	22.8261	11.5217	2.26087	11.9565	28.6957	27.5652	19.8261
2000	53.6957	22.7391	26.8696	11.7826	3.08696	4.69565	2.08696	2.30435	3.78261	9.86957	9.30435	21.0435	31.3043	10.8261	22.4783	25.6087	18.7826	7.21739	0.608696	7.17391	28.3913	26.6957	12.3913
2001	32.087	22.4783	20.4783	7.95652	1.95652	2.86957	1	2.82609	2.52174	6.73913	5.69565	17.4348	29.1304	8	18.5217	23.7391	14.7826	4.47826	0.217391	6.34783	26.1304	24.6957	8.43478
2002	21.6957	20.2609	14.8696	5.43478	1.82609	2.86957	0.565217	2.69565	2.13043	5.26087	4.78261	13.2174	25.5652	5.73913	14.6087	19	11.4783	4.08696	0.217391	6.17391	23.3478	23.5217	6.69565
2003	15.9565	15.6522	11.087	5.08696	1.95652	3.47826	0	2.47826	2.21739	4.86957	4.52174	7.34783	23.087	5.30435	10.7391	12	8.86957	3.95652	0.26087	6.13043	18	19.913	6.04348
2004	13.9565	10.8261	9.17391	4.86957	1.47826	3.56522	-0.478261	2.04348	2.47826	4.78261	3.17391	6.78261	16.3913	4.95652	7.65217	6.30435	7.30435	4.26087	-1.13043	6.08696	9.86957	11.2174	5.86957
2005	11.3478	7.56522	8.86957	4.34783	1.69565	2.17391	-0.869565	0.521739	2.6087	4.04348	-3.86957	6.95652	12.4348	4.73913	6.82609	4.43478	6.86957	4.82609	0.695652	6	6.73913	6.26087	5.95652
2006	9.65217	6.73913	8.78261	1.52174	2.17391	0.478261	-0.826087	-3	2.82609	3.26087	-8.13043	7.47826	10.4348	3.69565	6.86957	2.26087	6.73913	5.34783	1	6.13043	5.69565	2.91304	6.08696
2007	8.86957	6.43478	8.08696	-3.52174	1.13043	-2.69565	-0.434783	-4	2	4.04348	-11.1304	6.43478	9.08696	3.26087	5.69565	0	5.56522	3.04348	1.43478	6.13043	5.3913	1.30435	5.21739
2008	11.2609	6.21739	7.52174	-4.95652	2.13043	1.21739	-0.869565	-1.47826	0.26087	4.78261	-12.3043	6.78261	8.73913	3.47826	2.91304	-5.65217	4.30435	5.56522	1.13043	6.82609	3.73913	1.91304	4.6087
2009	10.2609	3.73913	8.43478	-5.21739	4.21739	1.65217	2.26087	0.782609	2.65217	5.52174	-10.913	8.08696	8.6087	4.43478	3.13043	-15.7826	4.3913	7.08696	2.47826	8.43478	1.04348	3.13043	5.26087
2010	10.8696	1.82609	9.82609	-3.30435	5.26087	0.347826	4.30435	-0.695652	3.17391	6.30435	-10.6522	8.04348	8.52174	4.47826	4.86957	-16.4783	5.47826	7.04348	3.73913	9.65217	-0.782609	4.43478	6.04348
2011	10.5217	1.34783	10.6957	-5.3913	6.21739	0.26087	4.78261	-6.69565	4.78261	7.04348	-11.8261	8.3913	9.21739	4.17391	6.52174	-18.3913	5.91304	8.13043	4.56522	10.4783	-4.78261	4.30435	6.69565
2012	10.5652	1.30435	11.4348	-6.13043	6.86957	3.26087	5.43478	-12.4348	5.78261	7.73913	-12.3478	9.21739	8.21739	2.69565	8.04348	-17.9565	8.82609	9	5.17391	11.4783	-5.34783	2.52174	8.52174

## Sheet: G. Passenger car usage
	Albania	Belarus	Bosnia and Herzegovina	Bulgaria	Czechoslovakia	Croatia	Czech Republic	Estonia	Hungary	Latvia	Lithuania	Macedonia	Moldova	Poland	Romania	Russia	Serbia with Montenegro	Slovakia	Slovenia	Turkey	USSR	Ukraine	Yugoslavia
Year	Time lag (years)
1920									10.1739
1921									9.95652
1922					8.56522				10.9565
1923									9.56522	16.3478
1924									9.56522	14.1739
1925					8.26087				9.69565					12.2609
1926	13.5652			14.9565	6.82609			11.5652	10.1304	10.1304	16.1739			12.4348	9.65217					13.5652	19.3478		13.5652
1927					7.08696			10.2609	9.21739	11.1304				11.913	8.52174					14.5652	20.3478		13.5217
1928	16.9565			16.9565	6.47826			8.82609	9.17391	11.2609	16.9565			12.1304	8.08696					14.5217	21.3478		12.1304
1929	14			15.5217	6.34783			9.52174	9.52174	10.5217	16.5652			12.5652	7.56522					17.9565	22.3478		14.6087
1930				17.5652	5.13043			9.91304	10.8261	11.5217	17.5652			14.3478	8.73913					18.9565	23.3478		15
1931				18.5652	4.21739			9.73913	12.5217	13.2174	16			16.6522	10.2609					18.5652	24.3478		16
1932					3.52174			10.087	14.2174	14.2174	16.5217			18.4348	12.087					20.9565	25.3478		17.6087
1933				21.9565	2.78261			11.087	18	14.5217	18.6087			18.7826	13.087					21.9565			18.6087
1934					2.17391			11.5652	18.1304	15.5217	19.6087			19.8261	14.087					22.9565	24.1739		19.6087
1935				22.5652	2.86957			12.1304	17.2174	15.8261	20			20.8261	13.8696					25.1739	23.9565		21.5217
1936				22.5217	4.78261			12.6522	16.087	15.3043	21.6087			21.6522	14.8696					26.1739	24.9565		21.6087
1937				23.5217	5.30435			13.2174	16.3043	15.087	21.2174			21.9565	15.6957					27.1739	24.5652		22
1938				24.5217				13.2174	16.087	15.3913	22.2174			21.4783	16.6957					26.9565	24.5217		21.2609
1939								13.6957	14.5217		22.2609
1940											23.6522
1941
1942
1943																				33.1739
1944																				34.1739
1945																				35.1739
1946					11.4783									27.3913					24.2609	36.1739
1947									12.3478					30.1304					25.2609	35.9565			32.5652
1948					7.34783									26.2609					22.1304	34.5652			33.5652
1949	35.5652			32.087										26.8261	31.1739				26.6957	34.5652	35.5652		35.5652
1950	36.5652			29.0435					28.2609					27.6957					28.2609	34.6957			36.5652
1951	36.5652								33.1739					29.5652	33.5652					34.087			37.5652
1952	37.5652			36.6957					33.1739					30.1304						32.4348	33.1739		38.5652
1953	38.5652								34.1739					31.1304					31.2609	32.0435			37.6957
1954									35.1739					32.3478					27.4348	33.0435	33.0435		38.6957
1955				38.087	14.0435				36.1739					33.1304	43.9565				28.2609	34.0435	28.6087		38.087
1956				38.5652					36.4348					33.6957	42.5652				27.913	34.6087	29.3478		38.5652
1957				39.1739					35.6087					29.1739	43.5652				25.2609	35.2609	30.3478		36.0435
1958				39.1739					31.6087					27.8261	44.5652				20.5217	36.6087	29.7826		35.6957
1959				39.4348					30.3913					26.2174	44.5652				19.8261	37.2609	30.0435		32.2609
1960				40.4348	13.6522				28.5217					25.3478	45.5652				19.0435	34.1304	29.7391		29.7826
1961				41.4348	13.8261				26.3478					25.8261	46.5652				16.4348	34.6087	28.3913		26
1962					14.5652				24.4348					24.4348					15.3043	35.2609			24.4783
1963				42.0435	14.8261				23.8261					24.5217	47.6957				15.6522	34.7826	30.2174		24.7826
1964					15.4348				23.9565					25.2174	46.5652				15.5217	35.3478	30.3913		24.6522
1965					15.8696				24.2609					25.4348	47.1739				15	35.9565	30.3478		24.3478
1966					16.3913				24.6522					25.6522					14.4348	35.7826			23.3043
1967					16.6087				23.6087					26.1739					13.6957	34.2174			20.6957
1968					16.2174				23.1304					26.6522					14.2174	34.3913			20.6087
1969					15.9565				22.5217					26					12.4348	34.3478			20.2609
1970				23.2609	16.0435		13.1739		22.5217		26.6522			25.5652	31.3043			22.6522	11.2174	35.3478			19.8261
1971					15.4783				22.4348					25.6957				23.5652	10.3478	35.9565			19
1972					15				22.3913					25.2174				22.5652	10.0435	34.5217			18.9565
1973					15				22.2174					25.3043				23.4783	9.43478	34.3043			19.2609
1974					14.7826				21.4348					25.4348				23.3478	9.43478	34.1739			18.4783
1975				21.7391	14.4783		11.8696		21.3478		24.2174			25.4783	31.6957			21.5652	9.65217	34.1739	37.3478		18.1739
1976					14.0435				21.5217					25.3478	30.7391			20.1739	8.95652	33.2174			18.087
1977					14.1304				21.0435					24.6087	30.2174			19.5652	9.17391	33.6957			17.913
1978					14.3043				20.8261					24.5217	30.5217			18.913	7.95652	33.4783			19.3913
1979					14.4783				20.2174					24.6957	30.6087			18.6957	7.78261	34.087
1980				20.6087	14.913		12.9565	21.3913	19.8696		23.2609			24.3913	30.9565		10.2609	18.8696	7.6087	34.7391	30.5652		18.6957
1981					15.3913				20.2609					24.1304				18.913	8.52174	35.5652			18.913
1982					15.913				20.6522					24.5217				19.7391	8.47826	35.7391			19.4348
1983					16.4783				20.5217					24.2609				20.5217	8.69565	36.6087			20.0435
1984					16.6087				20.6957					24.6087				20.2609	8.65217	37.3043			20.7826
1985				22.5217	16.8261		15.1739	22.8261	20.913		30.4783			24.6957	33.2174			20.0435	9.52174	38.2174	32.5652
1986				23.2609	17.6522				21.0435					25.0435				21.7391	10.6087	38.6522			22.6522
1987				23.6522	17.8696				20.9565					25.0435				22.6087	10.7826	39.3043	33.6957
1988				24.2174	18.2609				20.4783					25.5217	35.2174			23.4348	10.6087	39.8696	34.4783		24.3043
1989				24.6087	18.5652				22.0435					25.6087	35.5217			23.7826	10.8261	40.4348	35.1304		24.4348
1990	67.8261	35.8261	29.6957	24.5652	18.7826	23.0435	16.4783	24.4783	20.7391	28.9565	26.087	27.0435	37.1739	25.6522	36.3043			24.1304	10.7826	40.6522	35.5217	34.5217
1991	55.7826	35.4783	35.4783	25.0435	19	25.1304	17.2174	23.9565	21.1739	27.9565	26.2609	27.2609	37.7391	24.7826	36.4348	35.4348	27.087	23.5217	11.2609	41	35.4783	34.6522	27.4348
1992	51.2609	35.5217	48.5652	25.0435	19.3913	27	17.4348	22.913	21.8696	28.087	26.5652	27.4348	38.6522	24.6522	35.6087	35.5217		23.7826	12	41.0435	35.6522	35.1304	29.4783
1993	46.2174	35.9565	52.2609	24.8696	18.4348	28.4348	15.6087	21.2609	22.0435	28.2609	26.5652	28.0435	42.2609	24.913	35.5652	35.7391	28.4348	23.8261	10.5652	40.3913	36.087	35.5652	29.9565
1994	47.2174	35.3913	53.9565	24.6522	18.7391	28.6957	15.6522	20.6957	22.5217	33.6522	25.8696	29.9565	43.087	24.8261	35	35.2174	29.2609	24.8696	10.6087	40.7826	36.4348	35.7826	30.5217
1995	48.7826	35.6087	48.7391	25.1739	19.1739	29.4783	15.6522	18.2609	22.8261	31.087	24.8696	30.0435	44.2609	25.0435	34.7826	34.8261	29.5652	25.5217	9.3913	41.5217	36.3913	36.1739	30.7826
1996	49.2174	35.3478	47.3478	24.8696	18.913	27.5217	15.0435	17.5652	23.6087	30.4348	23.7391	31.2609	44.3043	24.6087	34.9565	34.8696	30.5652	25.9565	8.3913	42.2609	36.6087	36.5652	31.0435
1997	49.6522	35.5652		25.7826	18.4783	25.8696	14.4348	16.7826	24.3043	28.8696	21.9565	32.087	43.1304	24.3478	34.8696	35.0435	33.087	25.4783	7.13043	42.8261	36.7826	36.8261	32.2174
1998	49.8261	34.7826		25.6087	18.3478	25.5652	14.3043	15.7391	25.8696	27.5652	20.3913	33.2174	43.4348	24.4783	34.8261	35.2609	33.4348	25.4783	5.95652	43.2609	37.3478	37.5652	32.4783
1999	50.4348	34.9565		25.4783	19.4348	25.3043	15.8696	16.3478	26.5652	26.6087	18.4783	34.2174	43.3913	24.5652	35.2174	35.6522		25.8696	4.21739	43.4348	37.8696	38.3478	31.913
2000	49.4348	35.0435		25.4348	20.2609	24.5217	16.7826	17.087	26.5217	26.2609	16.8261	34.9565	44.4783	24.0435	35.5652	35.6522	30.8696	26.087	3.65217	43.6087	37.9565	39.0435	30.913
2001	49	35.9565		25.1739	20.0435	23.4783	16.6957	21.8261	26.4348	25.6957	18.5652	35.5652	44.5217	23.5652	36.0435	36.0435	30.9565	26.7826	2.43478	44.5217	38.5217	39.6957	31.1739
2002	49.1739	36.0435		24.3913	20.4783	23.6087	16.3913	23.2609	26.1739	25.1739	18.087	36.5652	45.087	23.4783	37.7826	36.5652	32.1304	26.9565	2.43478	45.5217	38.9565	40.0435	31.7391
2003	49.1304	35.913	42.7391	23.6522	20.7826	23.4348	16.3913	21.5217	25.6522	24.6522	15.7826	37.9565	46.6087	23.6957		36.6087	33.1739	27.6087	2.04348	46.4348	39.3478	40.913	31.913
2004	49.5217	36.1739	43.4348	22.8696	22.1304	23.5217	16	19.6522	26	24.0435	14.0435	41	47	22.8696	38.6522	36.9565	34.1739	31.3478	0.652174	46.1304	40.0435	41.913	32.8261
2005	50.4348	36.087	44.6087	22.4783	21.5652	23.4783	15.087	18.2174	26.6087	22.087	7.73913	41.913	47.0435	23		37.1739	34.8696	30.5652	-0.913043	46.3913	40.4348	42.6087	33.3913
2006	49.4348	34.8696	45.3478	32.6522	21.2174	23.2174	14.6087	13.1304	26.8261	18.2609	-1.34783	43.5217	46.913	21	40.5652	36.8696	34.8261	30.9565	-1.47826	46.913	40.5652	43.4783	33.6522
2007	50	34.3478	45.8696	29.4348	20.1739	22.0435	13.0435	16.7826	27.3043	14.4348	-1.34783	44.1304	46.8696	17.5217	39.6522	36.9565	35.8696	30.2609	-4.08696	47.5652	40.3478	43.6087	34.1304
2008	49.7826	34.2609	45.5217	26.6087	19.2174	22.1304	12.8696	15	28	12.3478	-7.30435	44.5217	47.3478	13.3043	38.1739	35.3478	36.7826	29.5652	-5.95652	47.8261	39.5217	43.6522	34.7826
2009	50	33.3043	40	25.6087	19.6957	23.3913	13.913	16.5652	29.3043	14.087	-8.91304	44.7391	47.8261	12.6957	37.7391	35.6957	35.913	29.6522	-5.6087	48.6957	39.5652	44.4348	33.6957
2010	50.6087	32.6522	40.2174	24.913	20.0435	24.6957	14.1739	16.2609	30.4348	30	-9.95652	44.5652	48.0435	10.8261	38.087	35.8696	37.7826	29.0435	-4.52174	49.087	39.9565	44.9565	34.9565
2011	51.4783	32.2609	41.1739	23.8696	20.1304	25.6087	14	14.8261	31.4348	31.5217	-13.2174	45.5652	48.4783	7.04348	38.9565	35.6087	37.4783	28.9565	-3.78261	49.5652	39.7826	45.5652	35.4783
2012	51.8696			22.4783	19.2174	28.3478	12.7391	11.2174	32.2609	32				4.73913				28.5652	-2.56522	49.6957			36.1739
